# Supplementary material for: Core Patient-Centered Outcomes for Adolescents and Young Adults with Cancer: A Comprehensive Review of the Literature from the STRONG-AYA Project
Source: Cancers (Basel). 2025 Jan 28;17(3):454. doi: 10.3390/cancers17030454 (PMC11816189; doi:10.3390/cancers17030454)
Supplement: Supplementary file 1 [file cancers-17-00454-s001.zip › Supplementary File S1.xlsx]

## Sheet: Final data extraction sheet
Article	Study design							Age at diagnosis				Age at study participation		Phase of data collection (multiple can apply)						Reported by (multiple can apply)		Continent & country (multiple can apply)								Sample size		Tumor type (multiple can apply)*
Article number	Intervention study (including RCTs)	Case control study	Cohort study	Cross-sectional study	Registry study	Qualitative study	Mixed methods (qualitative and quantitative)	Adolescents only (<18 years)	Young adults only (≥ 18 years)	Adolescents and Young Adults	Age span(s) at diagnosis (in years)	Age span(s) at study participation (in years)	Other (define)	On treatment (excluding maintenance therapy) or <1 year since treatment/ since diagnosis	On maintenance therapy	Off treatment (1-5 years since off treatment/ since diagnosis)	Off treatment (>5 years since off treatment/ since diagnosis)	Palliative/ End of life	Other (define)	AYA	Proxy	Africa	Asia	Australia/ New Zealand	Europe	North-America	South-America	Unknown	Define	Sample size	Other (define)	Leukemia	Hodgkin lymphoma	Non-Hodgkin lymphoma	Central nervous system (CNS) and other intracranial and intraspinal neoplasms	Osseous and chondromatous neoplasms	Soft tissue sarcomas	Germ cell and trophoblastic neoplasms	Melanoma and skin carcinomas	Thyroid carcinomas	Head and neck carcinomas	Carcinomas of trachea, bronchus, and lung	Carcinomas of breast	Carcinomas of kidney	Carcinomas of bladder	Carcinomas of gonads	Carcinomas of cervix and uterus	Carcinomas of colon/ rectum	Carcinomas of the stomach
1	0	0	0	0	1	0	0	0	1	0	20-35		NA	0	0	0	0	0	NA	0	1	0	0	0	1	0	0	0	Netherlands	1000		0	0	0	0	0	0	0	0	0	0	0	1	0	0	0	0	0	0
2	0	0	0	0	1	0	0	0	1	0	21-40		NA	0	0	0	0	0	NA	0	1	0	1	0	0	0	0	0	Jordan	417		0	0	0	0	0	0	0	0	0	0	0	1	0	0	0	0	0	0
3	0	0	0	1	0	0	0	0	1	0	19-40	19-40		1	0	0	0	0		0	1	0	1	0	0	0	0	0	Jordan	616		0	0	0	0	0	0	0	0	0	0	0	1	0	0	0	0	0	0
4	0	0	0	1	0	0	0	0	1	0	18-40	18-40		1	0	0	0	0		1	0	0	1	0	0	0	0	0	Jordan	146		0	0	0	0	0	0	0	0	0	0	0	0	0	0	0	0	0	0
5	0	0	0	0	1	0	0	0	0	1	15-39		NA	0	0	0	0	0	NA	0	1	0	0	0	0	1	0	0	Canada	69		0	0	0	0	0	0	0	0	0	0	0	0	0	0	0	0	0	0
6	0	0	1	0	0	0	0	0	0	1	15-39	18-65+		1	0	1	1	0		1	0	0	0	0	0	1	0	0	USA	2326		0	0	0	0	0	0	0	0	0	0	0	0	0	0	0	0	0	0
7	0	1	0	0	0	0	0	0	0	1	15-39	18-60+		0	0	1	1	0		1	0	0	0	0	0	1	0	0	USA	1162		0	0	0	0	0	0	0	0	0	0	0	0	0	0	0	0	0	0
8	0	1	0	0	0	0	0	0	0	1	15-39	18-≥65		1	0	1	1	0		1	0	0	0	0	0	1	0	0	USA	6984		0	0	0	0	0	0	0	0	0	0	0	0	0	0	0	0	0	0
9	0	0	0	1	0	0	0	0	0	1	15-25	15-25		1	0	0	0	0		0	1	0	0	0	0	1	0	0	USA	157		0	0	0	0	0	0	0	0	0	0	0	0	0	0	0	0	0	0
10	0	0	0	0	1	0	0	0	0	1	15-29		NA	0	0	0	0	0	NA	0	1	0	0	0	1	0	0	0	Netherlands	23161		0	0	0	0	0	0	0	0	0	0	0	0	0	0	0	0	0	0
11	0	0	0	0	1	0	0	0	1	0	24-40		NA	0	0	0	0	0	NA	0	1	0	1	0	0	0	0	0	Lebanon	25		0	0	0	0	0	0	0	1	0	0	0	0	0	0	0	0	0	0
12	0	0	0	0	1	0	0	0	1	0	20-40		NA	0	0	0	0	0	NA	0	1	0	0	0	0	1	0	0	USA	101		0	0	0	0	0	0	0	0	0	0	0	0	1	0	0	0	0	0
13	0	0	0	0	0	1	0	0	0	1	15-39	18-42		0	0	0	0	0	NK	1	1	0	0	0	0	1	0	0	USA	26		0	0	0	0	0	0	0	0	0	0	0	0	0	0	0	0	0	0
14	0	0	0	0	1	0	0	0	0	1	15-39		NA	0	0	0	0	0	NA	0	1	0	0	0	0	1	0	0	USA	11337		0	1	1	0	0	0	0	0	0	0	0	0	0	0	0	0	0	0
15	0	0	0	0	1	0	0	0	0	1	15-39		NA	0	0	0	0	0	NA	0	1	0	0	0	0	1	0	0	USA	1168		1	0	0	0	0	0	0	0	0	0	0	0	0	0	0	0	0	0
16	0	0	0	0	1	0	0	0	1	0	20-39		NA	0	0	0	0	0	NA	0	1	0	0	0	0	1	0	0	USA	2238		1	0	0	0	0	0	0	0	0	0	0	0	0	0	0	0	0	0
17	0	0	0	0	1	0	0	0	0	1	15-39		NA	0	0	0	0	0	NA	0	1	0	0	0	0	1	0	0	USA	8983		0	0	1	0	0	0	0	0	0	0	0	0	0	0	0	0	0	0
18	0	0	0	0	1	0	0	0	1	0	20-39		NA	0	0	0	0	0	NA	0	1	0	0	0	0	1	0	0	USA	550		1	0	0	0	0	0	0	0	0	0	0	0	0	0	0	0	0	0
19	0	0	0	0	1	0	0	0	1	0	20-39		NA	0	0	0	0	0	NA	0	1	0	0	0	0	1	0	0	USA	554		0	0	1	0	0	0	0	0	0	0	0	0	0	0	0	0	0	0
20	0	0	0	0	1	0	0	0	0	1	15-39		NA	0	0	0	0	0	NA	0	1	0	0	0	0	1	0	0	USA	524		1	0	0	0	0	0	0	0	0	0	0	0	0	0	0	0	0	0
21	0	0	0	0	1	0	0	0	0	1	15-20		NA	0	0	0	0	0	NA	0	1	0	1	0	0	0	0	0	Israel	11		0	0	0	1	0	0	0	0	0	0	0	0	0	0	0	0	0	0
22	0	0	0	0	1	0	0	0	0	1	13-30		NA	0	0	0	0	0	NA	0	1	0	0	0	0	1	0	0	USA	339		0	0	0	0	0	0	1	0	0	0	0	0	0	0	0	0	0	0
23	0	0	1	0	0	0	0	0	0	1	18-39	18-39		1	0	1	0	0		1	0	0	0	0	0	1	0	0	USA	95		0	0	0	0	0	0	0	0	0	0	0	0	0	0	0	0	0	0
24	0	0	0	0	1	0	0	0	0	1	15-20		NA	0	0	0	0	0	NA	0	1	0	0	0	1	0	0	0	Switzerland	122		0	0	0	0	0	0	0	0	0	0	0	0	0	0	0	0	0	0
25	0	0	0	0	1	0	0	0	0	1	15-19		NA	0	0	0	0	0	NA	0	1	0	0	0	1	0	0	0	Sweden	3100		0	0	0	0	0	0	0	0	0	0	0	0	0	0	0	0	0	0
26	0	0	0	1	0	0	0	0	1	0	18-39	18-68		1	0	1	1	0		1	0	0	0	0	0	1	0	0	USA	318		1	1	1	1	0	1	0	1	0	1	0	1	0	1	0	1	0	1
27	0	0	1	0	0	0	0	0	0	1	16-30	16-30		1	0	0	0	0		0	1	0	1	0	0	0	0	0	Indonesia	35		0	0	0	0	0	0	0	0	0	1	0	0	0	0	0	0	0	0
28	0	1	0	0	0	0	0	0	0	1	15-39		Mean(SD)=50.1(16.4)	0	0	0	0	0	NK	1	0	0	0	0	0	1	0	0	USA	2671		0	0	0	0	0	0	0	0	0	0	0	0	0	0	0	0	0	0
29	1	0	0	0	0	0	0	0	0	1	16-39	16-39		1	1	0	0	0		0	1	0	0	0	0	1	0	0	USA	289		1	0	0	0	0	0	0	0	0	0	0	0	0	0	0	0	0	0
30	0	0	0	0	1	0	0	1	0	0	13-17		NA	0	0	0	0	0	NA	0	1	1	0	0	0	0	0	0	Morocco	42		0	0	0	0	0	0	0	0	0	1	0	0	0	0	0	0	0	0
31	0	0	0	0	1	0	0	0	0	1	15-39		NA	0	0	0	0	0	NA	0	1	0	0	0	0	0	1	0	Brazil	104		1	0	0	0	0	0	0	0	0	0	0	0	0	0	0	0	0	0
32	0	0	0	0	1	0	0	0	1	0	19-40		NA	0	0	0	0	0	NA	0	1	0	1	0	0	0	0	0	Malaysia	19		0	0	0	0	0	0	0	0	0	1	0	0	0	0	0	0	0	0
33	0	0	0	0	1	0	0	0	0	1	15-40		NA	0	0	0	0	0	NA	0	1	0	0	0	0	1	0	0	USA	12		0	0	0	0	0	0	0	0	0	1	0	0	0	0	0	0	0	0
34	0	0	0	0	1	0	0	0	0	1	15-39		NA	0	0	0	0	0	NA	0	1	0	0	0	0	1	0	0	USA	1947		0	0	0	0	0	0	0	0	0	0	0	0	0	0	0	0	0	0
35	0	0	0	0	1	0	0	0	1	0	18-40		NA	0	0	0	0	0	NA	0	1	0	0	0	0	1	0	0	USA	1460		0	0	0	0	0	0	0	0	0	0	0	0	0	0	0	0	0	0
36	0	0	0	0	1	0	0	0	1	0	20-40		NA	0	0	0	0	0	NA	0	1	0	0	0	0	1	0	0	USA	36869		0	0	0	0	0	0	0	0	0	0	0	0	0	0	0	0	0	0
37	0	0	0	0	1	0	0	0	0	1	15-39		NA	0	0	0	0	0	NA	0	1	0	1	0	0	0	0	0	Japan	3559		0	0	0	0	0	0	0	0	0	0	0	0	0	0	0	0	0	0
38	0	0	0	0	1	0	0	0	0	1	15-30		NA	0	0	0	0	0	NA	0	1	0	0	0	0	1	0	0	USA	3489		0	0	0	0	0	0	0	0	0	0	0	0	1	0	0	0	0	0
39	0	0	0	0	1	0	0	0	0	1	15-39		NA	0	0	0	0	0	NA	0	1	0	0	0	0	1	0	0	USA	32		0	0	0	0	0	0	0	0	0	0	0	0	0	0	0	0	0	0
40	0	0	0	0	1	0	0	0	0	1	14-30		NA	0	0	0	0	0	NA	0	1	0	1	0	0	0	0	0	Saudi Arabia	216		0	1	0	0	0	0	0	0	0	0	0	0	0	0	0	0	0	0
41	0	0	0	0	0	1	0	1	0	0	13-17	13-17		1	0	0	0	0		1	0	0	1	0	0	0	0	0	Jordan	14		1	1	1	0	0	0	0	0	0	0	0	0	0	0	0	0	0	0
42	0	0	0	0	0	1	0	0	0	1	13-18	13-18		1	0	0	0	0		1	0	0	1	0	0	0	0	0	Jordan	10		1	1	1	0	0	0	0	0	0	0	0	0	0	0	0	0	0	0
43	0	0	0	1	0	0	0	0	0	1	13-18	13-18		1	0	0	0	0		1	1	0	1	0	0	0	0	0	Jordan	80		0	0	0	0	0	0	0	0	0	0	0	0	0	0	0	0	0	0
44	0	0	0	0	1	0	0	0	0	1	15-39		NA	0	0	0	0	0	NA	0	1	0	1	0	0	0	0	0	Saudi Arabia	38		1	0	0	0	0	0	0	0	0	0	0	0	0	0	0	0	0	0
45	0	0	0	1	0	0	0	0	0	1	15-39	15-41		1	0	1	1	0		1	1	0	0	0	1	0	0	0	Netherlands	56		0	0	0	1	0	1	1	1	1	0	0	1	0	0	1	1	1	0
46	0	0	0	0	0	1	0	0	1	0	18-39	18-39		1	0	0	0	0		1	1	0	0	0	0	1	0	0	USA	7		1	0	0	0	0	0	0	0	0	0	0	0	0	0	0	0	0	0
47	0	0	0	0	1	0	0	0	0	1	15-24		NA	0	0	0	0	0	NA	0	1	0	0	0	0	1	0	0	USA	789		0	0	0	0	0	0	0	0	0	0	0	0	0	0	0	0	0	0
48	0	0	0	1	0	0	0	0	0	1	13-18	13-18		1	0	0	0	0		1	0	0	1	0	0	0	0	0	China	61		0	0	0	0	0	0	0	0	0	0	0	0	0	0	0	0	0	0
49	0	0	0	0	1	0	0	0	1	0	18-34		NA	0	0	0	0	0	NA	0	1	0	0	0	0	1	0	0	USA	7721		0	0	0	0	0	0	0	0	0	0	0	0	0	0	0	0	1	0
50	0	0	0	0	1	0	0	0	1	0	18-39		NA	0	0	0	0	0	NA	0	1	0	0	0	0	1	0	0	USA	1010		0	0	0	0	0	0	0	0	0	0	0	0	0	0	0	0	0	0
51	0	0	0	0	1	0	0	0	0	1	15-39		NA	0	0	0	0	0	NA	0	1	0	1	0	0	0	0	0	Jordan	125		0	0	0	1	0	0	0	0	0	0	0	0	0	0	0	0	0	0
52	0	0	0	0	1	0	0	0	1	0	18-39		NA	0	0	0	0	0	NA	0	1	0	1	0	0	0	0	0	Pakistan	123		1	0	0	0	0	0	0	0	0	0	0	0	0	0	0	0	0	0
53	0	0	0	0	1	0	0	0	0	1	16-40		NA	0	0	0	0	0	NA	0	1	0	0	0	1	0	0	0	Turkey	84		0	0	0	0	0	0	0	0	0	0	0	0	0	0	0	0	1	0
54	0	0	0	0	1	0	0	0	0	1	16-24		NA	0	0	0	0	0	NA	0	1	0	0	0	1	0	0	0	Ireland	3300		0	0	0	0	0	0	0	0	0	0	0	0	0	0	0	0	0	0
55	1	0	0	0	0	0	0	0	0	1	15-30	17-30		1	1	1	1	0		1	1	0	0	1	0	0	0	0	Australia	23		0	0	0	0	0	0	0	0	0	0	0	0	0	0	0	0	0	0
56	0	0	0	0	1	0	0	0	0	1	15-20		NA	0	0	0	0	0	NA	0	1	0	0	0	0	0	1	0	Brazil	26		0	0	0	0	0	0	0	0	0	0	0	0	0	0	0	0	0	0
57	0	0	0	0	1	0	0	0	0	1	15-39		NA	0	0	0	0	0	NA	0	1	0	1	0	0	0	0	0	Jordan	96		0	0	0	1	0	0	0	0	0	0	0	0	0	0	0	0	0	0
58	0	0	0	0	1	0	0	0	0	1	15-39		NA	0	0	0	0	0	NA	0	1	0	1	0	0	0	0	0	Jordan	370		0	0	0	1	0	0	0	0	0	0	0	0	0	0	0	0	0	0
59	0	0	0	0	1	0	0	0	0	1	15-39		NA	0	0	0	0	0	NA	0	1	0	0	0	0	1	0	0	USA	127250		0	0	0	0	0	0	0	0	0	0	0	0	0	0	0	0	0	0
60	0	0	0	0	1	0	0	0	0	1	15-39		NA	0	0	0	0	0	NA	0	1	0	0	0	0	1	0	0	USA	1532		0	0	0	0	0	1	0	0	0	0	0	0	0	0	0	0	0	0
61	0	0	0	0	1	0	0	0	1	0	22-30		NA	0	0	0	0	0	NA	0	1	0	0	0	0	1	0	0	USA	11062		0	0	0	0	0	0	0	0	0	0	0	0	0	0	0	0	0	0
62	0	0	0	0	1	0	0	0	1	0	19-39		NA	0	0	0	0	0	NA	0	1	0	0	0	0	1	0	0	USA	1779		1	0	0	0	0	0	0	0	0	0	0	0	0	0	0	0	0	0
63	0	0	0	0	1	0	0	0	1	0	19-39		NA	0	0	0	0	0	NA	0	1	0	0	0	0	1	0	0	USA	1779		1	0	0	0	0	0	0	0	0	0	0	0	0	0	0	0	0	0
64	0	0	0	0	1	0	0	0	0	1	15-20		NA	0	0	0	0	0	NA	0	1	0	0	0	1	0	0	0	Netherlands, Italy	48		1	0	0	0	0	0	0	0	0	0	0	0	0	0	0	0	0	0
65	0	0	0	0	0	0	1	0	0	1	13-29	13-29		1	0	0	0	0		1	1	0	0	0	0	1	0	0	USA	72		0	0	0	0	0	0	0	0	0	0	0	0	0	0	0	0	0	0
66	0	0	0	0	0	0	1	0	0	1	13-29	13-29		1	0	0	0	0		1	1	0	0	0	0	1	0	0	USA	118		1	1	1	1	0	1	0	0	0	0	0	0	0	0	0	0	0	0
67	0	0	1	0	0	0	0	0	0	1	13-18	13-18		1	0	0	0	0		0	1	0	0	0	0	1	0	0	USA	9		0	0	0	0	0	0	0	0	0	0	0	0	0	0	0	0	0	0
68	0	0	0	0	1	0	0	0	0	1	13-21		NA	0	0	0	0	0	NA	0	1	0	0	0	0	1	0	0	USA	5550		0	1	0	0	0	0	0	0	0	0	0	0	0	0	0	0	0	0
69	0	0	0	0	1	0	0	0	0	1	13-19		NA	0	0	0	0	0	NA	0	1	0	0	0	0	1	0	0	USA	1496		0	0	0	0	0	0	1	0	0	0	0	0	0	0	0	0	0	0
70	0	0	0	0	0	1	0	0	0	1	13-19	13-19		1	0	0	0	0		1	0	0	0	0	1	0	0	0	Sweden	56		0	0	0	0	0	0	0	0	0	0	0	0	0	0	0	0	0	0
71	0	0	0	0	0	1	0	0	0	1	13-19	15-25		0	0	1	1	0		1	0	0	0	0	1	0	0	0	Sweden	10		0	0	0	0	0	0	0	0	0	0	0	0	0	0	0	0	0	0
72	0	0	0	0	1	0	0	0	0	1	15-39		NA	0	0	0	0	0	NA	0	1	0	0	0	0	1	0	0	USA	2598		0	0	0	0	0	0	0	0	0	0	0	0	0	0	0	0	0	0
73	0	0	0	0	1	0	0	0	0	1	15-39		NA	0	0	0	0	0	NA	0	1	0	0	0	0	1	0	0	USA	4978		0	0	0	0	0	0	0	0	0	0	0	1	0	0	0	0	0	0
74	0	0	0	0	1	0	0	0	0	1	15-39		NA	0	0	0	0	0	NA	0	1	0	0	0	0	1	0	0	USA	6330		1	1	1	1	0	0	0	1	1	0	0	1	0	0	1	1	1	0
75	0	0	0	0	1	0	0	0	0	1	15-39		NA	0	0	0	0	0	NA	0	1	0	0	0	0	1	0	0	USA	401287		1	1	1	1	1	1	1	1	1	1	0	1	0	0	1	1	1	1
76	0	0	0	0	1	0	0	0	0	1	15-39		NA	0	0	0	0	0	NA	0	1	0	0	0	0	1	0	0	USA	235641		0	0	0	0	0	0	0	0	0	0	0	0	0	0	0	0	0	0
77	0	0	0	0	1	0	0	0	0	1	15-39		NA	0	0	0	0	0	NA	0	1	0	0	0	0	1	0	0	USA	282969		0	0	0	0	0	0	0	0	0	0	0	0	0	0	0	0	0	0
78	0	0	0	0	1	0	0	0	0	1	15-39		NA	0	0	0	0	0	NA	0	1	0	0	0	0	1	0	0	USA	1980		0	0	0	0	0	0	0	0	0	0	0	0	0	0	0	0	0	0
79	0	0	0	0	1	0	0	0	0	1	15-39		NA	0	0	0	0	0	NA	0	1	0	0	0	0	1	0	0	USA	205954		0	0	0	0	0	0	0	0	0	0	0	0	0	0	0	0	0	0
80	0	0	0	1	0	0	0	0	0	1	15-39	17-54		0	0	1	1	0		1	0	0	0	0	0	1	0	0	USA	1264		0	1	1	0	0	0	0	1	1	0	0	1	0	0	1	1	0	0
81	0	0	0	0	0	1	0	0	0	1	13-18	13-18		0	0	1	1	0		1	0	0	0	0	1	0	0	0	Sweden	6		1	0	0	0	0	0	0	0	0	0	0	0	0	0	0	0	0	0
82	0	0	0	0	1	0	0	0	0	1	13-21		NA	0	0	0	0	0	NA	0	1	0	0	0	0	1	0	0	USA	70		1	0	0	0	0	0	0	0	0	0	0	0	0	0	0	0	0	0
83	0	0	0	0	1	0	0	0	0	1	15-18		NA	0	0	0	0	0	NA	0	1	0	0	0	0	1	0	0	USA		NS	0	0	1	0	0	0	0	0	0	0	0	0	0	0	0	0	0	0
84	0	0	1	0	0	0	0	0	1	0	18-39	18+		1	0	0	0	1		1	1	0	0	0	0	1	0	0	USA	297		0	0	0	0	0	0	0	0	0	0	0	0	0	0	0	0	0	0
85	0	0	0	0	1	0	0	0	1	0	20-39		NA	0	0	0	0	0	NA	0	1	0	0	0	1	0	0	0	Denmar, Finland, Norway, Sweden	276		0	0	0	0	0	0	0	0	0	1	0	0	0	0	0	0	0	0
86	0	0	0	1	0	0	0	0	0	1	15-39	18-≥65		0	0	1	1	0		1	0	0	0	0	0	1	0	0	USA	1497		0	0	0	0	0	0	0	0	0	0	0	0	0	0	0	0	0	0
87	0	0	0	0	1	0	0	0	0	1	15-39		NA	0	0	0	0	0	NA	0	1	0	1	0	0	0	0	0	Japan	37		0	0	0	0	1	0	0	0	0	0	0	0	0	0	0	0	0	0
88	0	0	0	0	1	0	0	0	0	1	15-39		NA	0	0	0	0	0	NA	0	1	0	0	0	0	1	0	0	USA	10574		0	0	0	0	0	0	0	0	0	0	0	0	0	0	0	0	0	0
89	0	0	0	0	1	0	0	0	0	1	14-20		NA	0	0	0	0	0	NA	0	1	0	0	0	1	0	0	0	Sweden	413		0	0	0	0	0	0	0	0	0	0	0	0	0	0	0	0	0	0
90	0	0	0	1	0	0	0	0	1	0	18-25	21-53		0	0	1	1	0		1	0	0	0	0	1	0	0	0	Sweden	484		0	0	0	0	0	0	1	0	0	0	0	1	0	0	1	0	0	0
91	0	0	0	0	1	0	0	0	0	1	13-18		NA	0	0	0	0	0	NA	0	1	0	1	0	0	0	0	0	Israel	4		0	0	0	0	0	0	0	0	0	1	0	0	0	0	0	0	0	0
92	0	0	0	1	0	0	0	0	0	1	15-39		mean(SD)=27(5.96)	1	1	1	1	0		1	0	0	0	0	0	1	0	0	USA	100		1	1	1	0	0	0	0	0	0	0	0	0	0	0	0	0	0	0
93	1	0	0	0	0	0	0	0	0	1	15-25	15-25		0	1	1	0	0		1	0	0	0	1	0	0	0	0	Australia, New Zealand	43		1	1	1	1	1	1	1	0	0	0	0	0	0	0	0	0	0	0
94	0	0	0	0	0	1	0	0	1	0	25-35	25-35		1	0	0	0	0		1	1	1	0	0	0	0	0	0	Ghana	9		0	0	0	0	0	0	1	0	0	1	0	1	0	0	0	1	0	0
95	1	0	0	0	0	0	0	0	1	0	18-39		Mean(SD)=30.64 (4.56)	1	0	0	0	0		1	0	0	0	0	1	1	0	0	Canada, Finland	108		1	1	1	0	0	0	1	1	1	0	0	0	0	0	1	1	0	1
96	0	0	0	0	1	0	0	0	0	1	15-38		NA	0	0	0	0	0	NA	0	1	0	0	0	0	1	0	0	USA	1396		0	0	0	0	1	0	0	0	0	0	0	0	0	0	0	0	0	0
97	0	1	0	0	0	0	0	0	0	1	15-39	20-64		0	0	0	1	0		1	1	0	0	0	0	1	0	0	USA	1017		0	0	0	0	0	0	0	0	0	0	0	0	0	0	0	0	0	0
98	0	0	0	0	1	0	0	0	0	1	15-39		NA	0	0	0	0	0	NA	0	1	0	0	0	0	1	0	0	USA	404559		0	0	0	0	1	1	0	0	0	0	0	0	0	0	0	0	0	0
99	0	0	0	0	0	1	0	0	0	1	15-39	15-39		1	1	1	1	0		1	0	0	0	0	0	1	0	0	USA	25		0	0	0	0	0	0	0	0	0	0	0	0	0	0	0	0	0	0
100	0	0	0	1	0	0	0	0	0	1	15-39		NA	1	0	0	0	0		0	1	0	0	0	0	1	0	0	USA	50		0	0	0	0	0	1	0	0	0	0	0	0	0	0	0	0	0	0
101	0	0	0	0	1	0	0	0	1	0	21-39		NA	0	0	0	0	0	NA	0	1	0	1	0	0	0	0	0	Indonesia	101		0	0	0	0	0	0	0	0	1	0	0	0	0	0	0	0	0	0
102	0	0	0	0	0	1	0	0	0	1	13-18	13-18		0	0	0	0	0	NK	1	0	0	1	0	0	0	0	0	Iran	8		0	0	0	0	0	0	0	0	0	0	0	0	0	0	0	0	0	0
103	0	0	0	0	1	0	0	0	0	1	13-40		NA	0	0	0	0	0	NA	0	1	0	0	0	1	0	0	0	Italy	1226		0	0	0	0	1	0	0	0	0	0	0	0	0	0	0	0	0	0
104	1	0	0	0	0	0	0	0	0	1	13-21	13-21		1	0	0	0	0		1	0	0	0	0	0	1	0	0	USA	10		1	1	1	0	1	1	0	0	0	0	0	0	0	0	0	0	0	0
105	0	0	0	0	1	0	0	0	0	1	15-39		NA	0	0	0	0	0	NA	0	1	0	0	0	1	0	0	0	Italy	383		0	0	0	0	0	0	0	1	0	0	0	0	0	0	0	0	0	0
106	0	0	0	0	1	0	0	0	0	1	13-19		NA	0	0	0	0	0	NA	0	1	0	0	0	1	0	0	0	UK	202		1	1	1	1	0	0	1	0	0	0	0	0	0	0	1	0	0	0
107	0	0	0	0	0	1	0	0	0	1	15-20	15-20		1	0	0	0	0		1	1	0	1	0	0	0	0	0	Iran	33		1	0	1	0	0	1	0	0	0	0	0	0	0	0	0	0	0	0
108	0	0	0	0	1	0	0	0	0	1	13-35		NA	0	0	0	0	0	NA	0	1	0	1	0	0	0	0	0	China	210		0	0	0	0	0	0	0	0	0	0	0	0	0	0	0	0	0	1
109	0	0	0	0	0	0	1	0	0	1	15-25	15-25		0	0	1	1	0		1	1	0	0	1	1	1	0	0	Australia, USA, Canada, UK	19		0	0	0	0	0	0	0	0	0	0	0	0	0	0	0	0	0	0
110	0	0	0	0	1	0	0	0	0	1	15-39		NA	0	0	0	0	0	NA	0	1	0	0	0	0	1	0	0	USA	74		0	1	0	0	0	0	0	0	0	0	0	0	0	0	0	0	0	0
111	0	0	0	0	1	0	0	0	0	1	16-20		NA	0	0	0	0	0	NA	0	1	0	1	0	0	0	0	0	India	68		0	0	0	0	0	0	0	0	1	0	0	0	0	0	0	0	0	0
112	1	0	0	0	0	0	0	1	0	0	13-17	13-17		1	0	0	0	0		1	1	0	0	0	1	0	0	0	Austria, Germany, Czech Republic, Poland	97		0	0	0	0	0	0	0	0	0	0	0	0	0	0	0	0	0	0
113	0	0	0	0	1	0	0	0	0	1	15-29		NA	0	0	0	0	0	NA	0	1	0	0	1	0	0	0	0	New Zealand	154		0	0	0	0	0	0	0	0	0	0	0	0	0	0	0	0	0	0
114	0	0	0	0	1	0	0	0	0	1	15-24		NA	0	0	0	0	0	NA	0	1	0	0	1	0	0	0	0	New Zealand	1606		0	0	0	0	0	0	0	0	0	0	0	0	0	0	0	0	0	0
115	1	0	0	0	0	0	0	0	0	1	13-18	13-18		1	0	0	0	0		0	1	0	0	0	1	0	0	0	France, Belgium, Switzerland, Spain, Germany	58		1	0	0	0	0	0	0	0	0	0	0	0	0	0	0	0	0	0
116	0	0	0	0	1	0	0	0	0	1	15-29		NA	0	0	0	0	0	NA	0	1	0	0	0	0	0	1	0	Brazil		NS	0	0	0	0	0	0	0	0	0	0	0	0	0	0	0	0	0	0
117	0	0	0	0	1	0	0	0	0	1	15-29		NA	0	0	0	0	0	NA	0	1	0	0	0	0	0	1	0	Brazil		NS	0	0	0	0	1	0	0	0	0	0	0	0	0	0	0	0	0	0
118	0	0	0	0	1	0	0	0	0	1	15-24		NA	0	0	0	0	0	NA	0	1	1	0	0	0	0	0	0	Nigeria	62		0	0	0	1	0	0	0	0	0	0	0	0	0	0	0	0	0	0
119	0	0	0	1	0	0	0	0	0	1	13-19	13-19		1	0	0	0	0		1	1	0	0	0	0	1	0	0	USA	102		0	0	0	0	0	0	0	0	0	0	0	0	0	0	0	0	0	0
120	0	0	0	0	0	1	0	0	0	1	15-21	15-23		1	0	1	0	0		1	0	0	0	0	0	1	0	0	USA	13		1	1	1	0	1	1	0	0	0	0	0	0	0	0	0	0	0	0
121	0	0	0	0	0	1	0	0	0	1	15-28	15-29		1	0	1	0	0		1	0	0	0	0	0	1	0	0	USA	124		0	0	0	0	0	0	0	0	0	0	0	0	0	0	0	0	0	0
122	0	0	0	0	0	1	0	0	0	1	13-23		NA	0	0	0	0	1		0	1	0	0	1	0	0	0	0	Australia	26		0	0	0	0	0	0	0	0	0	0	0	0	0	0	0	0	0	0
123	0	0	0	0	1	0	0	0	1	0	19-29		NA	0	0	0	0	0	NA	0	1	0	0	0	0	1	0	0	USA	129259		1	1	1	1	1	1	1	1	1	1	1	0	0	0	0	0	0	0
124	0	0	0	0	0	1	0	0	0	1	14-21	15-25		1	0	1	1	0		1	0	0	0	0	0	1	0	0	USA	26		1	1	1	1	0	1	1	1	1	0	0	0	0	0	0	1	0	0
125	0	0	0	1	0	0	0	0	0	1	15-39	15-44		0	0	1	0	0		0	1	0	0	0	0	1	0	0	Unknown	88		0	0	0	0	0	0	0	0	0	0	0	0	0	0	0	0	0	0
126	0	0	0	0	1	0	0	0	0	1	15-18		NA	0	0	0	0	0	NA	0	1	0	0	0	0	0	1	0	Brazil	36		0	1	0	0	0	0	0	0	0	0	0	0	0	0	0	0	0	0
127	1	0	0	0	0	0	0	0	0	1	15-18	15-18		1	0	0	0	0		0	1	0	0	0	0	1	0	0	USA	159		1	0	0	0	0	0	0	0	0	0	0	0	0	0	0	0	0	0
128	0	0	0	1	0	0	0	0	1	0	18-40	18-40		0	0	0	0	0	NK	1	0	0	0	0	1	0	0	0	Portugal	104		0	0	0	0	0	0	0	0	0	0	0	1	0	0	0	0	0	0
129	0	1	0	0	0	0	0	0	1	0	18-39	18-40		0	0	1	1	0		1	0	0	0	0	1	0	0	0	Portugal	37		0	0	0	0	0	0	0	0	0	0	0	1	0	0	0	0	0	0
130	0	0	0	0	0	0	1	0	0	1	14-25	14-25		1	0	0	0	0		1	0	0	0	0	0	1	0	0	USA	17		1	1	1	0	1	1	0	0	0	0	0	0	0	0	0	0	0	0
131	0	0	0	0	1	0	0	0	1	0	19-39		NA	0	0	0	0	0	NA	0	1	0	0	0	1	0	0	0	Turkey	40		0	0	1	0	0	0	0	0	0	0	0	0	0	0	0	0	0	0
132	0	0	0	0	1	0	0	0	0	1	15-24		NA	0	0	0	0	0	NA	0	1	0	0	0	1	0	0	0	UK	2987		1	1	1	1	1	1	1	1	1	0	0	0	0	0	0	0	0	0
133	0	0	0	0	1	0	0	0	1	0	18-35		NA	0	0	0	0	0	NA	0	1	0	1	0	0	0	0	0	India	107		0	0	0	0	1	1	0	0	0	0	0	0	0	0	0	0	0	0
134	0	0	0	0	1	0	0	0	0	1	15-40		NA	0	0	0	0	0	NA	0	1	0	0	0	0	1	0	0	USA	91		0	1	0	0	0	0	0	0	0	0	0	0	0	0	0	0	0	0
135	0	0	0	1	0	0	0	0	0	1	15-39	15-39		1	0	0	0	0		1	0	0	0	0	0	1	0	0	USA	41		0	0	0	0	0	0	0	0	0	0	0	0	0	0	0	0	0	0
136	0	0	0	0	1	0	0	0	1	0	20-34		NA	0	0	0	0	0	NA	0	1	0	0	0	0	1	0	0	Canada	5172		0	0	0	0	0	0	0	0	0	0	0	0	0	0	0	0	0	0
137	1	0	0	0	0	0	0	0	0	1	13-29	13-29		1	0	0	0	0		1	0	0	0	1	0	1	0	0	USA, Canada, Australia	375		0	0	0	0	0	0	0	0	0	0	0	0	0	0	0	0	0	0
138	0	0	0	0	1	0	0	0	1	0	18-26		NA	0	0	0	0	0	NA	0	1	0	0	0	0	1	0	0	USA	360		0	0	0	0	1	0	0	0	0	0	0	0	0	0	0	0	0	0
139	0	0	0	0	0	0	1	0	1	0	18-39		NK	0	0	1	0	0		1	0	0	0	0	0	1	0	0	USA	27		0	0	0	0	0	0	0	0	0	0	0	0	0	0	0	0	0	0
140	1	0	0	0	0	0	0	0	1	0	18-39	18-39		1	0	1	0	0		1	0	0	0	0	0	1	0	0	Canada	212		0	0	0	0	0	0	0	0	0	0	0	0	0	0	0	0	0	0
141	0	0	0	0	0	1	0	0	1	0	18-39	18-39		1	0	0	0	0		1	0	0	0	0	0	1	0	0	Canada	21		1	1	1	0	0	1	1	0	0	0	0	1	0	0	1	0	0	0
142	0	0	0	0	1	0	0	0	0	1	16-29		NA	0	0	0	0	0	NA	0	1	0	0	0	0	1	0	0	USA	51		0	0	0	0	0	0	0	0	0	0	0	0	0	0	0	0	0	1
143	0	0	0	1	0	0	0	0	0	1	15-39	15-39		1	0	0	0	0		0	1	0	0	0	0	1	0	0	USA	523		1	1	1	0	0	1	1	0	0	0	0	0	0	0	0	0	0	0
144	0	1	0	0	0	0	0	0	1	0	18-29	18-29		1	0	1	0	0		1	0	0	0	0	0	1	0	0	USA	117		0	1	1	1	1	1	1	1	1	0	0	0	0	0	1	1	0	0
145	0	0	0	0	0	1	0	0	0	1	15-25	15-30		1	0	1	0	0		1	0	0	0	0	1	0	0	0	Belgium	23		0	0	0	0	0	0	0	0	0	0	0	0	0	0	0	0	0	0
146	0	0	0	0	0	1	0	0	0	1	15-25	15-25		1	0	0	0	0		1	0	0	0	0	1	0	0	0	Belgium	23		1	0	0	1	1	0	1	0	0	0	0	0	0	0	0	0	0	0
147	0	0	0	0	0	1	0	0	0	1	15-39	15-30		1	0	0	0	0		1	0	0	0	0	0	1	0	0	USA	24		0	0	0	0	0	0	0	0	0	0	0	0	0	0	0	0	0	0
148	0	0	0	1	0	0	0	0	0	1	15-39	15-49		1	0	1	1	0		1	0	0	0	0	0	1	0	0	USA	436		1	1	1	0	0	1	1	0	1	0	0	1	0	0	1	1	1	1
149	0	0	0	1	0	0	0	0	0	1	14-18	16-24		0	0	1	1	0		1	0	0	0	0	0	1	0	0	USA	43		1	1	1	1	0	1	1	0	1	0	0	0	0	0	0	0	0	0
150	0	0	0	1	0	0	0	0	1	0	20-39	22-43		1	0	1	0	0		1	0	0	0	0	0	1	0	0	USA	158		1	1	1	0	0	1	0	0	0	0	1	1	0	0	0	1	1	0
151	0	0	0	1	0	0	0	0	0	1	15-29	15-29		1	0	0	0	0		0	1	0	0	0	1	0	0	0	UK	63		1	0	0	0	0	0	0	0	0	0	0	0	0	0	0	0	0	0
152	0	0	0	1	0	0	0	0	0	1	14-19		mean=31	0	0	0	0	0	NK	1	1	0	0	0	1	0	0	0	Sweden	51		0	0	0	0	0	0	0	1	0	0	0	0	0	0	0	0	0	0
153	1	0	0	0	0	0	0	0	0	1	14-26	14-26		0	0	0	0	0	NK	1	1	0	0	0	0	1	0	0	USA		NS	0	0	0	0	0	0	0	0	0	0	0	0	0	0	0	0	0	0
154	0	0	0	0	1	0	0	0	0	1	15-39		NA	0	0	0	0	0	NA	0	1	0	0	0	0	1	0	0	USA	15899		0	1	0	0	0	0	0	0	0	0	0	0	0	0	0	0	0	0
155	0	0	0	0	1	0	0	0	0	1	15-39		NA	0	0	0	0	0	NA	0	1	0	0	0	0	1	0	0	USA	4767		1	1	0	0	0	0	0	0	0	0	0	0	0	0	0	0	0	0
156	0	0	0	0	1	0	0	0	0	1	15-39		NA	0	0	0	0	0	NA	0	1	0	0	0	0	1	0	0	USA	4288		1	0	0	0	0	0	0	0	0	0	0	0	0	0	0	0	0	0
157	0	0	0	0	1	0	0	0	0	1	15-34		NA	0	0	0	0	0	NA	0	1	0	0	0	0	1	0	0	USA	135705		0	0	0	0	0	0	0	0	0	0	0	0	0	0	0	0	0	0
158	0	0	0	0	1	0	0	0	0	1	15-39		NA	0	0	0	0	0	NA	0	1	0	0	0	0	1	0	0	USA	16728		0	0	0	0	0	0	0	0	0	0	0	0	0	0	0	0	0	0
159	0	0	0	0	1	0	0	0	0	1	15-19		NA	0	0	0	0	0	NA	0	1	0	1	0	0	0	0	0	Israel	1532		0	0	0	0	0	0	0	0	0	0	0	0	0	0	0	0	0	0
160	0	0	0	0	1	0	0	0	0	1	15-19		NA	0	0	0	0	0	NA	0	1	0	0	0	1	0	0	0	Spain	183		1	1	1	1	1	1	1	1	0	0	0	0	1	0	0	0	0	0
161	0	1	0	0	0	0	0	0	0	1	15-39	15-39		0	0	1	1	0		1	0	0	0	0	0	1	0	0	USA	61		0	0	0	0	0	0	0	0	0	0	0	0	0	0	0	0	0	0
162	0	0	0	0	1	0	0	0	0	1	15-24		NA	0	0	0	0	0	NA	0	1	0	0	0	0	1	0	0	Canada	442		0	1	0	0	0	0	0	0	0	0	0	0	0	0	0	0	0	0
163	0	0	0	0	1	0	0	0	1	0	18-34		NA	0	0	0	0	0	NA	0	1	0	0	0	1	0	0	0	Norway, Sweden, Denmark	1668		0	1	0	0	0	0	0	0	0	0	0	0	0	0	0	0	0	0
164	0	0	0	0	1	0	0	0	1	0	19.2-23.0		NA	0	0	0	0	0	NA	0	1	0	0	0	1	0	0	0	France	349		0	1	0	0	0	0	0	0	0	0	0	0	0	0	0	0	0	0
165	0	0	0	0	1	0	0	0	0	1	13-24		NA	0	0	0	0	0	NA	0	1	0	0	0	1	0	0	0	England	31876		0	0	0	0	0	0	0	0	0	0	0	0	0	0	0	0	0	0
166	0	0	0	0	1	0	0	0	0	1	15-24		NA	0	0	0	0	0	NA	0	1	0	0	0	1	0	0	0	England	6788		0	0	0	0	0	0	0	0	0	0	0	0	0	0	0	0	0	0
167	0	0	0	0	1	0	0	0	0	1	15-19		NA	0	0	0	0	0	NA	0	1	0	0	0	1	0	0	0	Italy	76		0	0	0	0	0	1	0	0	0	0	0	0	0	0	0	0	0	0
168	0	0	0	0	1	0	0	0	1	0	25-39		NA	0	0	0	0	0	NA	0	1	0	0	0	0	1	0	0	USA	92		0	0	0	0	0	0	0	0	0	0	0	1	0	0	0	0	0	0
169	0	1	0	0	0	0	0	0	1	0	19-39	19-39		1	0	0	0	0		0	1	0	0	0	1	0	0	0	France	50		0	0	0	0	0	0	0	0	0	1	0	0	0	0	0	0	0	0
170	0	0	0	0	1	0	0	0	0	1	15-39		NA	0	0	0	0	0	NA	0	1	0	0	0	0	1	0	0	USA	119714		0	0	0	0	0	0	0	0	0	0	0	0	0	0	0	0	0	0
171	0	0	0	0	1	0	0	0	0	1	15-39		NA	0	0	0	0	0	NA	0	1	0	0	0	0	1	0	0	USA	2346184		0	0	0	0	0	0	0	0	0	0	0	0	0	0	0	0	0	0
172	0	0	0	0	1	0	0	0	0	1	15-39		NA	0	0	0	0	0	NA	0	1	0	0	0	0	1	0	0	USA	38144		0	0	0	0	1	1	0	0	0	0	0	0	0	0	0	0	0	0
173	0	0	0	0	1	0	0	0	0	1	15-40		NA	0	0	0	0	0	NA	0	1	0	0	0	0	1	0	0	USA		NS	0	0	0	0	0	0	1	0	0	0	0	0	0	0	0	0	0	0
174	0	0	0	0	1	0	0	0	0	1	15-39		NA	0	0	0	0	0	NA	0	1	0	0	0	0	1	0	0	USA	429003		0	0	0	0	0	0	0	0	0	0	0	0	0	0	0	0	0	0
175	0	0	0	0	1	0	0	0	0	1	15-39		NA	0	0	0	0	0	NA	0	1	0	0	0	0	1	0	0	USA	38013		0	1	1	0	0	0	0	0	0	0	0	0	0	0	0	0	0	0
176	0	0	0	0	1	0	0	0	0	1	16-39		NA	0	0	0	0	0	NA	0	1	0	0	0	0	1	0	0	USA	185		1	0	0	0	0	0	0	0	0	0	0	0	0	0	0	0	0	0
177	0	0	0	0	1	0	0	0	1	0	19-30		NA	0	0	0	0	0	NA	0	1	0	0	0	1	0	0	0	Ukraine	219		0	0	0	0	0	0	0	0	1	0	0	0	0	0	0	0	0	0
178	0	0	0	1	0	0	0	0	1	0	19-39		mean(SD)=49.0 (7.7)	0	0	0	1	0		1	0	0	0	0	1	0	0	0	Norway	1488		1	0	1	0	0	0	0	1	0	0	0	1	0	0	0	1	0	0
179	0	0	0	1	0	0	0	0	1	0	19-39	26.6-64.9		0	0	0	1	0		1	0	0	0	0	1	0	0	0	Norway	1088		1	0	1	0	0	0	0	1	0	0	0	1	0	0	0	0	1	0
180	1	0	0	0	0	0	0	0	0	1	15-20	15-20		1	0	0	0	0		0	1	0	0	0	1	0	0	0	France	177		1	0	0	0	0	0	0	0	0	0	0	0	0	0	0	0	0	0
181	0	1	0	0	0	0	0	0	1	0	18-39	18-39		0	0	0	0	0	NK	1	0	0	0	0	1	0	0	0	Slovenia	123		0	1	0	0	0	0	0	0	0	0	0	0	0	0	0	0	0	0
182	0	0	0	0	0	1	0	0	1	0	22-35	22-35		0	0	1	0	1		1	0	0	0	0	1	0	0	0	The Netherlands	12		0	0	0	0	0	0	0	0	0	0	0	0	0	0	0	0	0	0
183	0	0	0	0	1	0	0	0	0	1	17-39		NA	0	0	0	0	0	NA	0	1	0	0	0	1	0	0	0	Italy	1331		0	0	0	0	0	0	0	0	0	0	0	1	0	0	0	0	0	0
184	0	0	0	0	1	0	0	0	0	1	15-39		NA	0	0	0	0	0	NA	0	1	0	0	0	0	1	0	0	USA	3125		0	0	0	0	0	0	1	0	0	0	0	0	0	0	0	0	0	0
185	0	0	0	0	0	1	0	0	0	1	13-24	15-24		0	1	1	0	0		1	0	0	0	1	0	0	0	0	Australia	16		0	0	0	0	0	0	0	0	0	0	0	0	0	0	0	0	0	0
186	0	1	0	0	0	0	0	0	1	0	20-34	15-49		0	0	0	1	0		0	1	0	0	0	0	1	0	0	Canada	621		0	0	0	0	0	0	0	0	0	0	0	0	0	0	0	0	0	0
187	0	0	1	0	0	0	0	0	0	1	15-19	15-19		1	1	0	0	0		0	1	0	0	1	0	0	0	0	Australia	19		1	0	0	0	0	0	0	0	0	0	0	0	0	0	0	0	0	0
188	0	0	0	0	1	0	0	0	0	1	15-19		NA	0	0	0	0	0	NA	0	1	0	0	0	0	1	0	0	USA	633		0	0	0	0	0	1	0	0	0	0	0	0	0	0	0	0	0	0
189	0	0	0	0	0	1	0	0	1	0	18-25	18-25		1	0	0	0	0		1	0	0	0	0	0	1	0	0	USA	14		1	1	1	0	0	0	0	0	0	0	0	0	0	0	0	0	0	0
190	0	0	0	0	0	1	0	0	0	1	15-29	15-34		1	0	1	0	0		1	0	0	0	0	0	1	0	0	USA	18		1	1	1	0	0	0	0	0	0	0	0	0	0	0	0	0	0	0
191	0	0	0	0	0	1	0	0	0	1	15-29	18.5-29.7		1	0	1	0	0		1	0	0	0	0	0	1	0	0	USA	18		1	1	1	0	0	0	0	0	0	0	0	0	0	0	0	0	0	0
192	0	0	0	0	1	0	0	0	0	1	15-29		NA	0	0	0	0	0	NA	0	1	0	0	0	0	1	0	0	USA	202		0	0	0	0	0	0	0	0	0	0	0	0	0	0	0	0	0	0
193	0	0	0	0	0	1	0	0	1	0	18-39	20-40		0	0	1	0	0		1	0	0	0	0	1	0	0	0	Germany	18		0	0	0	0	0	0	0	0	0	0	0	0	0	0	0	0	0	0
194	0	0	0	0	1	0	0	0	0	1	15-24		NA	0	0	0	0	0	NA	0	1	0	0	0	1	0	0	0	UK	3053		0	0	0	0	0	0	0	0	0	0	0	0	0	0	0	0	0	0
195	0	0	0	0	1	0	0	0	0	1	15-24		NA	0	0	0	0	0	NA	0	1	0	0	0	1	0	0	0	UK	3053		0	0	0	0	0	0	0	0	0	0	0	0	0	0	0	0	0	0
196	0	0	0	0	1	0	0	0	0	1	15-39		NA	0	0	0	0	0	NA	0	1	0	0	0	1	0	0	0	UK	178962		0	0	0	0	0	0	0	0	0	0	0	0	0	0	0	0	0	0
197	0	0	0	0	1	0	0	0	0	1	15-39		NA	0	0	0	0	0	NA	0	1	0	0	0	1	0	0	0	UK	200945		0	0	0	0	0	0	0	0	0	0	0	0	0	0	0	0	0	0
198	0	0	1	0	0	0	0	0	1	0	18-39	18-43		0	0	1	0	0		1	0	0	0	0	1	0	0	0	Germany	514		0	0	0	0	0	0	0	0	0	0	0	0	0	0	0	0	0	0
199	0	0	0	0	1	0	0	0	0	1	15-29		NA	0	0	0	0	0	NA	0	1	0	1	0	0	0	0	0	Japan	12245		0	0	0	0	0	0	0	0	0	0	0	0	0	0	0	0	0	0
200	0	0	0	1	0	0	0	0	1	0	21-39	23-46		1	0	0	0	0		1	0	0	0	0	1	0	0	0	Germany	88		0	0	0	0	0	0	0	0	0	0	0	1	0	0	0	0	0	0
201	0	0	0	0	1	0	0	0	0	1	16-30		NA	0	0	0	0	0	NA	0	1	0	0	0	0	1	0	0	USA	597		1	0	0	0	0	0	0	0	0	0	0	0	0	0	0	0	0	0
202	0	0	0	0	1	0	0	0	0	1	13.05-29.37		NA	0	0	0	0	0	NA	0	1	0	0	0	0	1	0	0	USA	57		1	0	0	0	0	0	0	0	0	0	0	0	0	0	0	0	0	0
203	0	0	0	0	1	0	0	0	0	1	15-18		NA	0	0	0	0	0	NA	0	1	0	0	0	1	0	0	0	Germany	378		0	0	1	0	0	0	0	0	0	0	0	0	0	0	0	0	0	0
204	1	0	0	0	0	0	0	0	0	1	15-19	15-29		1	0	0	0	0		0	1	0	0	0	1	0	0	0	Germany	18		0	0	1	0	0	0	0	0	0	0	0	0	0	0	0	0	0	0
205	1	0	0	0	0	0	0	0	0	1	15-18	15-18		1	0	0	0	0		0	1	0	0	0	1	0	0	0	Germany		NS	0	0	1	0	0	0	0	0	0	0	0	0	0	0	0	0	0	0
206	1	0	0	0	0	0	0	0	0	1	15-18	15-18		1	0	0	0	0		0	1	0	0	0	1	0	0	0	Italy	482		0	1	0	0	0	0	0	0	0	0	0	0	0	0	0	0	0	0
207	0	0	0	0	1	0	0	0	1	0	20-40		NA	0	0	0	0	0	NA	0	1	0	0	0	0	1	0	0	USA	91		0	0	0	0	0	0	0	0	0	0	0	0	0	0	0	0	1	0
208	0	1	0	0	0	0	0	0	1	0	18-37	20-39		0	0	1	1	0		1	0	0	0	0	0	1	0	0	USA	1198		1	1	1	1	1	0	1	1	0	0	0	1	0	0	0	1	0	0
209	0	1	0	0	0	0	0	0	0	1	13-19	21-≥40		0	0	0	1	0		1	0	0	0	0	0	1	0	0	USA	762		0	0	0	0	0	0	0	0	0	0	0	0	0	0	0	0	0	0
210	0	0	0	0	1	0	0	0	0	1	15-20		NA	0	0	0	0	0	NA	0	1	0	0	0	1	0	0	0	Denmark, Finland, Iceland, Sweden, Switzerland, Slovenia, Italy and Hungary, France, Netherlands, Italy	11417		0	0	0	0	0	0	0	0	0	0	0	0	0	0	0	0	0	0
211	0	0	0	0	1	0	0	0	1	0	18-40		NA	0	0	0	0	0	NA	0	1	0	1	0	0	0	0	0	China	94		0	0	0	0	0	0	1	0	0	0	0	0	0	0	0	1	0	0
212	1	0	0	0	0	0	0	1	0	0	13-17	13-17		1	0	0	0	0		0	1	0	0	0	0	1	0	0	USA	15		0	1	1	1	1	1	1	1	0	1	0	0	1	0	1	0	0	0
213	1	0	0	0	0	0	0	0	0	1	15-21	15-21		1	0	0	0	0		0	1	0	0	0	0	1	0	0	USA	42		0	1	1	0	0	0	0	0	0	0	0	0	0	0	0	0	0	0
214	1	0	0	0	0	0	0	0	0	1	15-24	15-24		1	0	0	0	0		0	1	0	0	0	0	1	0	0	USA	1111		0	1	1	0	0	0	0	0	0	0	0	0	0	0	0	0	0	0
215	0	0	0	0	1	0	0	0	1	0	19-40		NA	0	0	0	0	0	NA	0	1	0	1	0	0	0	0	0	Turkey	90		0	0	0	0	0	0	0	0	0	0	0	0	1	0	0	0	0	0
216	0	0	1	0	0	0	0	0	0	1	13-18	13-18		1	0	0	0	0		1	1	0	0	0	1	0	0	0	Sweden	8		1	1	1	0	1	1	0	0	0	0	1	0	0	0	0	0	0	0
217	0	0	0	1	0	0	0	0	1	0	18-35		Mean(SE)=37.69(.33)	0	0	1	1	0		1	0	0	0	0	0	1	0	0	USA	131		0	0	0	0	0	0	0	0	0	0	0	1	0	0	0	0	0	0
218	1	0	0	0	0	0	0	0	0	1	15-29	18-29		0	0	1	1	0		1	0	0	0	0	0	1	0	0	USA	34		0	0	0	0	0	0	0	0	0	0	0	0	0	0	0	0	0	0
219	0	0	0	0	1	0	0	0	1	0	25-34		NA	0	0	0	0	0	NA	0	1	0	0	0	1	0	0	0	Italy	475		0	0	0	0	0	0	0	0	0	0	0	1	0	0	0	0	0	0
220	1	0	0	0	0	0	0	0	0	1	16-20.9	16-20.9		1	0	0	0	0		0	1	0	0	0	0	1	0	0	USA	238		1	0	0	0	0	0	0	0	0	0	0	0	0	0	0	0	0	0
221	0	0	0	0	0	1	0	0	0	1	15-39	15-39		1	0	1	0	0		0	1	0	0	0	0	1	0	0	USA	36		1	1	1	0	1	1	1	0	0	0	0	0	0	0	0	0	0	0
222	0	0	0	0	0	1	0	0	0	1	15-34	18-34		1	0	1	0	0		1	0	0	0	0	0	1	0	0	USA	21		0	0	0	0	0	0	0	0	0	0	0	0	0	0	1	0	0	0
223	0	0	0	0	1	0	0	0	0	1	15-24		NA	0	0	0	0	0	NA	0	1	0	0	0	1	0	0	0	Portugal	1223		0	0	0	0	0	0	0	0	0	0	0	0	0	0	0	0	0	0
224	0	0	1	0	0	0	0	0	0	1	15-19	20-37		0	0	0	1	0		1	0	0	0	0	0	1	0	0	Canada	361		0	0	0	0	0	0	0	0	0	0	0	0	0	0	0	0	0	0
225	1	0	0	0	0	0	0	1	0	0	15-17	15-17		1	0	0	0	0		0	1	0	0	0	1	0	0	0	Italy	19		0	0	0	0	0	0	0	0	0	1	0	0	0	0	0	0	0	0
226	0	0	0	0	1	0	0	0	1	0	29-39		NA	0	0	0	0	0	NA	0	1	0	0	0	1	0	0	0	Italy	31		0	0	0	0	0	0	0	0	0	0	0	0	0	0	0	0	1	0
227	0	0	0	0	1	0	0	0	0	1	15-21		NA	0	0	0	0	0	NA	0	1	0	0	0	0	1	0	0	Georgia (USA)	479		0	0	0	0	0	0	0	1	1	1	1	1	1	0	1	1	1	0
228	0	0	0	0	0	0	1	0	0	1	13-21		NA	0	0	0	0	0	NA	1	1	0	0	0	0	1	0	0	USA	46		0	0	0	0	0	0	0	0	0	0	0	0	0	0	0	0	0	0
229	0	0	0	0	0	1	0	0	0	1	13-20	14-20		1	0	1	0	0		1	0	0	0	0	0	1	0	0	Canada	11		1	1	1	1	0	1	0	0	0	0	0	0	0	0	0	0	0	0
230	0	0	0	0	1	0	0	0	1	0	18-29		NA	0	0	0	0	0	NA	0	1	0	0	0	1	0	0	0	Italy	329		1	0	0	0	0	0	0	0	0	0	0	0	0	0	0	0	0	0
231	0	0	0	0	1	0	0	0	1	0	18-40		NA	0	0	0	0	0	NA	0	1	0	0	0	1	0	0	0	France	214		0	0	0	0	1	0	0	0	0	0	0	0	0	0	0	0	0	0
232	0	0	0	1	0	0	0	0	1	0	21-34	21-34		1	0	0	0	0		0	1	0	1	0	0	0	0	0	Korea	7		0	0	0	0	0	1	1	0	0	1	1	0	0	1	1	0	0	0
233	1	0	0	0	0	0	0	0	1	0	18-30	18-30		1	0	0	0	0		0	1	0	0	0	0	1	0	0	USA	315		0	0	0	0	0	0	0	1	0	0	0	0	0	0	0	0	0	0
234	0	0	0	0	1	0	0	0	0	1	15-39		NA	0	0	0	0	0	NA	0	1	0	0	0	0	1	0	0	USA	1777		0	0	0	0	0	0	0	0	0	1	0	0	0	0	0	0	0	0
235	1	0	0	0	0	0	0	0	0	1	13-23	15-25		1	0	0	0	0		1	1	0	0	1	0	0	0	0	Australia	19		0	0	0	0	0	0	0	0	0	0	0	0	0	0	0	0	0	0
236	0	0	0	0	1	0	0	0	0	1	13-30		NA	0	0	0	0	0	NA	0	1	0	0	0	0	1	0	0	Canada	24		0	0	0	0	0	0	0	1	0	0	0	0	0	0	0	0	0	0
237	0	0	0	0	1	0	0	0	1	0	22-40		NA	0	0	0	0	0	NA	0	1	0	0	0	0	0	1	0	Brazil	56		0	0	0	0	0	0	0	0	0	0	0	1	0	0	0	0	0	0
238	0	0	1	0	0	0	0	0	0	1	15-39	15-39		1	0	0	0	0		1	0	0	1	0	0	0	0	0	Singapore	65		0	1	1	1	0	1	1	1	0	0	0	0	0	0	0	0	0	0
239	0	1	0	0	0	0	0	0	0	1	16-40	16-40		1	0	0	0	0		0	1	0	1	0	0	0	0	0	Sir Lanka	53		0	0	0	0	0	0	0	0	0	0	0	0	0	0	0	0	1	0
240	0	1	0	0	0	0	0	0	0	1	14-40	14-40		1	0	0	0	0		0	1	0	1	0	0	0	0	0	Singapore	55		0	0	0	0	0	0	0	0	0	0	0	0	0	0	0	0	0	0
241	0	0	0	0	1	0	0	0	0	1	15-39		NA	0	0	0	0	0	NA	0	1	0	0	0	0	1	0	0	USA	10574		0	0	0	0	0	0	0	0	0	0	0	0	0	0	0	0	0	0
242	0	0	0	0	1	0	0	0	0	1	15-39		NA	0	0	0	0	0	NA	0	1	0	0	0	0	1	0	0	USA	6778		0	0	0	0	0	0	0	0	0	0	0	0	0	0	0	0	0	0
243	0	0	0	0	1	0	0	0	0	1	15-39		NA	0	0	0	0	0	NA	0	1	0	0	0	0	1	0	0	USA	4745		0	0	0	0	0	0	0	0	0	0	0	0	0	0	0	0	0	0
244	0	0	0	0	1	0	0	0	0	1	15-39		NA	0	0	0	0	0	NA	0	1	0	0	0	0	1	0	0	USA	718		0	0	1	0	0	0	0	0	0	0	0	0	0	0	0	0	0	0
245	0	0	0	0	1	0	0	0	0	1	15-39		NA	0	0	0	0	0	NA	0	1	0	0	0	0	1	0	0	USA	5673		0	0	0	0	0	0	0	0	0	0	0	0	0	0	0	0	0	0
246	0	0	0	0	1	0	0	0	1	0	19-40		NA	0	0	0	0	0	NA	0	1	0	1	0	0	0	0	0	China	59		0	0	0	0	0	0	0	0	0	0	1	0	0	0	0	0	0	1
247	0	0	0	0	1	0	0	0	0	1	15-39		NA	0	0	0	0	0	NA	0	1	0	0	0	0	1	0	0	USA	4128		0	0	0	0	1	1	0	0	0	0	0	0	1	0	0	0	0	0
248	0	0	1	0	0	0	0	0	0	1	15-39	15-39		1	0	1	0	0		0	1	0	0	0	0	1	0	0	USA	215		0	0	0	0	0	0	0	0	0	0	0	0	0	0	0	0	0	0
249	0	0	0	0	1	0	0	0	0	1	15-19		NA	0	0	0	0	0	NA	0	1	0	1	0	0	0	0	0	China	5835208		0	0	0	0	0	0	0	0	0	0	0	0	0	0	0	0	0	0
250	0	0	0	0	1	0	0	0	1	0	26-39		NA	0	0	0	0	0	NA	0	1	0	1	0	0	0	0	0	China	127		0	0	0	0	0	0	0	0	0	0	1	0	0	0	0	0	0	0
251	0	0	0	0	1	0	0	0	1	0	18-35		NA	0	0	0	0	0	NA	0	1	0	1	0	0	0	0	0	China	89		0	0	0	0	0	0	0	0	0	0	1	0	0	0	0	0	0	0
252	0	0	0	0	1	0	0	0	1	0	18-40		NA	0	0	0	0	0	NA	0	1	0	1	0	0	0	0	0	Taiwan	27		1	0	0	0	0	0	0	0	0	0	0	0	0	0	0	0	0	0
253	0	0	0	0	1	0	0	0	0	1	17-39		NA	0	0	0	0	0	NA	0	1	0	0	0	0	1	0	0	USA	227		1	0	0	0	0	0	0	0	0	0	0	0	0	0	0	0	0	0
254	0	0	0	0	0	1	0	0	0	1	15-39	19-36		1	0	1	0	0		1	0	0	0	0	0	1	0	0	USA	10		0	0	0	0	0	0	0	0	0	0	0	0	0	0	0	0	0	0
255	0	0	0	0	0	1	0	0	1	0	18-39	18-39		1	0	1	1	0		1	1	0	0	0	0	1	0	0	USA	8		1	1	0	0	0	1	0	0	0	0	0	1	0	0	0	0	0	0
256	0	0	0	0	0	1	0	0	0	1	15-32	19-39		0	0	0	1	0		1	0	0	0	0	0	1	0	0	USA	21		0	0	0	0	0	0	0	0	0	0	0	0	0	0	0	0	0	0
257	0	0	1	0	0	0	0	0	1	0	20-35	22-45		0	0	1	1	0		1	0	0	0	0	0	1	0	0	USA	904		0	0	0	0	0	0	0	0	0	0	0	0	0	0	0	0	0	0
258	0	0	1	0	0	0	0	0	0	1	15-39	16-47		0	0	1	1	0		1	0	0	0	0	0	1	0	0	USA	120		0	0	0	0	0	0	0	0	0	0	0	0	0	0	0	0	0	0
259	0	0	0	1	0	0	0	0	0	1	15-34	18-47		1	0	1	1	0		1	0	0	0	0	0	1	0	0	USA	292		0	0	0	0	0	0	0	0	0	0	0	0	0	0	0	0	0	0
260	0	0	0	0	0	0	1	0	0	1	15-19		NA	0	0	0	0	0	NA	0	1	0	0	0	0	1	0	0	USA	17		0	0	0	0	0	0	0	0	0	0	0	0	0	0	0	0	0	0
261	0	0	1	0	0	0	0	0	1	0	20-35	22-45		0	0	1	1	0		1	0	0	0	0	0	1	0	0	USA	1116		0	0	0	0	0	0	0	0	0	0	0	0	0	0	0	0	0	0
262	0	0	0	0	0	0	1	0	0	1	15-39	18-39		0	0	1	0	0		1	0	0	0	0	0	1	0	0	USA	100		0	0	0	0	0	0	0	0	0	0	0	0	0	0	0	0	0	0
263	0	0	0	0	0	0	1	0	0	1	15-39	18-39		0	0	1	0	0		1	0	0	0	0	0	1	0	0	USA	100		0	0	0	0	0	0	0	0	0	0	0	0	0	0	0	0	0	0
264	0	0	0	0	1	0	0	1	0	0	13-16		NA	0	0	0	0	0	NA	0	1	0	1	0	0	0	0	0	Korea	12		1	0	0	0	0	0	0	0	0	0	0	0	0	0	0	0	0	0
265	0	0	0	0	1	0	0	0	1	0	20-39		NA	0	0	0	0	0	NA	0	1	0	1	0	0	0	0	0	Republic of Korea	819		1	0	0	0	0	0	0	0	0	0	0	0	0	0	0	0	0	0
266	0	0	0	1	0	0	0	0	0	1	16-25	20-46		0	0	0	1	0		1	0	0	0	0	1	0	0	0	Switzerland	160		0	0	0	0	0	0	0	0	0	0	0	0	0	0	0	0	0	0
267	0	0	0	1	0	0	0	0	0	1	16-25	20-46		0	0	0	1	0		1	0	0	0	0	1	0	0	0	Switzerland	160		0	0	0	0	0	0	0	0	0	0	0	0	0	0	0	0	0	0
268	0	0	0	0	0	1	0	0	0	1	15-29	15-29		1	0	0	0	0		1	0	0	0	0	1	0	0	0	Denmark	12		0	0	0	0	0	0	0	0	0	0	0	0	0	0	0	0	0	0
269	0	0	0	0	0	1	0	0	0	1	15-29	15-29		1	0	0	0	0		1	0	0	0	0	1	0	0	0	Denmark	13		0	0	0	0	0	0	0	0	0	0	0	0	0	0	0	0	0	0
270	0	0	0	0	1	0	0	0	1	0	20-40		NA	0	0	0	0	0	NA	0	1	0	0	0	1	0	0	0	UK	62		0	0	0	0	0	0	0	0	0	1	0	0	0	0	0	0	0	0
271	0	0	1	0	0	0	0	0	0	1	13-18	13-18		1	0	0	0	0		1	0	0	0	0	1	0	0	0	France	7		0	1	0	0	0	0	0	0	0	0	0	0	0	0	0	0	0	0
272	0	0	0	0	1	0	0	0	0	1	15-19		NA	0	0	0	0	0	NA	0	1	0	0	0	1	0	0	0	Ireland, UK, Belarus, Estonia, Hungary, Slovakia, Germany, Denmark, Finland, Iceland, Norway, Italy, Malta, Slovenia, Spain, Turkey, France, Germany, the Netherlands, Switzerland	1319		0	1	0	0	0	0	0	0	0	0	0	0	0	0	0	0	0	0
273	0	0	0	0	1	0	0	0	1	0	18-29		NA	0	0	0	0	0	NA	0	1	0	0	0	1	0	0	0	UK	140		0	0	0	0	0	0	0	0	0	0	0	0	0	0	0	0	0	0
274	0	0	0	0	1	0	0	0	0	1	15-19		NA	0	0	0	0	0	NA	0	1	0	0	0	1	0	0	0	Ireland; UK, Belarus, Estonia, Hyngary, Slovakia, Germany. Denmark, Finland, Iceland, Norway, Italy, Slovenia, Spain, Turkey, France, Germany, Netherlands; Switzerland	1006		1	0	0	0	0	0	0	0	0	0	0	0	0	0	0	0	0	0
275	0	0	0	0	1	0	0	0	1	0	18-25		NA	0	0	0	0	0	NA	0	1	0	0	0	1	0	0	0	France	7		1	0	0	0	0	1	0	0	0	0	0	0	0	0	0	0	0	0
276	0	0	0	0	1	0	0	0	0	1	15-39		NA	0	0	0	0	0	NA	0	1	0	0	0	0	1	0	0	Ontario, Canada	71		0	1	1	0	0	0	0	0	0	0	0	0	0	0	0	0	0	0
277	0	0	0	0	1	0	0	0	0	1	15-39		NA	0	0	0	0	0	NA	0	1	1	1	1	1	1	1	0	world wide	1190000		0	0	0	0	0	0	0	0	0	0	0	0	0	0	0	0	0	0
278	0	0	0	0	1	0	0	0	0	1	15-24		NA	0	0	0	0	0	NA	0	1	0	0	0	0	1	0	0	US	993		0	0	0	0	0	0	0	0	0	0	0	0	0	0	0	0	0	0
279	0	0	0	0	1	0	0	0	0	1	15-21		NA	0	0	0	0	0	NA	0	1	0	0	0	0	1	0	0	Ontario, Canada, Carlifornia, New York	483		1	1	1	0	0	1	0	0	0	0	0	0	0	0	0	0	0	0
280	0	0	0	0	1	0	0	0	0	1	15-39		NA	0	0	0	0	0	NA	0	1	0	0	0	0	1	0	0	US	66556		0	0	0	0	0	0	0	0	0	0	0	0	0	0	0	0	0	0
281	0	0	0	0	1	0	0	0	1	0	21-40		NA	0	0	0	0	0	NA	0	1	0	0	0	0	1	0	0	US	1276		0	0	0	0	0	0	0	0	0	0	0	0	0	0	0	0	0	0
282	0	0	0	0	1	0	0	0	1	0	21-40		NA	0	0	0	0	0	NA	0	1	0	0	0	1	0	0	0	Spain,, Switzerland, UK, Italy	152		0	1	1	0	0	0	0	0	0	0	0	0	0	0	0	0	0	0
283	0	0	0	0	1	0	0	0	0	1	15-22		NA	0	0	0	0	0	NA	0	1	0	0	0	0	1	0	0	US	273		0	0	0	0	0	0	0	0	0	0	0	0	0	0	0	0	0	0
284	0	0	0	0	0	1	0	0	1	0	19-30	19-30		1	0	1	0	0		1	0	0	0	0	0	1	0	0	Canada	6		0	0	0	0	0	0	0	0	0	0	0	0	0	0	0	0	0	0
285	0	0	0	0	1	0	0	0	0	1	13-19		NA	0	0	0	0	0	NA	0	1	0	0	0	0	1	0	0	Texas	16		0	0	0	0	0	0	0	0	0	0	0	1	0	0	0	0	0	0
286	0	0	0	0	1	0	0	0	0	1	14-40		NA	0	0	0	0	0	NA	0	1	0	0	0	0	1	1	0	Argentina, canada, Colombia, Costa Rica, Mexico, Nicaragua, Panama, Peru, Venezuela	389		0	0	0	0	0	0	0	0	0	0	1	0	0	0	0	0	0	0
287	0	0	0	0	1	0	0	0	0	1	16-25		NA	0	0	0	0	0	NA	0	1	0	0	0	1	0	0	0	France	55		0	0	1	0	0	0	0	0	0	0	0	0	0	0	0	0	0	0
288	0	0	0	0	1	0	0	0	0	1	13-30		NA	0	0	0	0	0	NA	0	1	0	0	0	0	1	0	0	US	1183		0	0	0	0	0	0	0	0	0	0	0	0	0	0	1	0	0	0
289	0	0	0	0	1	0	0	0	0	1	13-19		NA	0	0	0	0	0	NA	0	1	0	0	0	0	1	0	0	USA	39		0	0	0	0	0	0	1	0	0	0	0	0	0	0	0	0	0	0
290	0	0	0	0	1	0	0	0	1	0	20-40		NA	0	0	0	0	0	NA	0	1	0	0	0	0	0	1	0	Brazil	21		0	0	0	0	0	0	0	0	0	1	0	0	0	0	0	0	0	0
291	0	0	0	0	1	0	0	0	0	1	15-24		NA	0	0	0	0	0	NA	0	1	0	0	0	1	0	0	0	Italy	2217		0	0	0	0	0	0	0	0	0	0	0	0	0	0	0	0	0	0
292	0	0	0	0	1	0	0	0	0	1	15-34		NA	0	0	0	0	0	NA	0	1	0	0	0	1	0	0	0	UK	150		0	0	0	0	0	0	0	1	0	0	0	0	0	0	0	0	0	0
293	1	0	0	0	0	0	0	0	0	1	15-22	15-22		1	0	0	0	0		1	0	0	0	0	0	1	0	0	US	40		0	0	0	0	0	0	0	0	0	0	0	0	0	0	0	0	0	0
294	0	0	0	0	0	1	0	0	0	1	13-20	16-30		0	0	1	1	0		1	0	0	0	0	1	0	0	0	England	38		1	1	0	1	0	0	1	0	0	0	0	0	0	0	0	0	0	0
295	0	0	0	0	1	0	0	0	0	1	15-26		NA	0	0	0	0	0	NA	0	1	0	0	0	1	0	0	0	UK	2760		0	0	0	0	0	0	0	0	0	0	0	0	0	0	0	0	0	0
296	0	0	0	0	1	0	0	0	0	1	15-24		NA	0	0	0	0	0	NA	0	1	0	0	0	1	0	0	0	UK	1788		0	0	0	0	0	0	0	0	0	0	0	0	0	0	0	0	0	0
297	0	0	0	0	1	0	0	0	0	1	15-29		NA	0	0	0	0	0	NA	0	1	0	0	0	0	1	0	0	US	201		1	1	1	1	1	1	0	0	1	0	0	0	0	0	1	0	0	0
298	0	0	0	0	1	0	0	0	0	1	15-24		NA	0	0	0	0	0	NA	0	1	0	0	0	0	0	1	0	Latim America		NS	1	0	0	0	0	0	0	0	0	0	0	0	0	0	0	0	0	0
299	0	0	0	0	0	1	0	0	0	1	17-38	23-38		1	1	1	0	0		1	0	0	0	0	0	0	1	0	US	13		1	0	0	0	0	0	0	0	0	1	0	1	0	0	0	1	1	0
300	0	0	0	0	0	1	0	0	1	0	27-38	23-38		1	1	1	0	0		1	0	0	0	0	0	1	0	0	US	13		1	0	0	0	0	0	0	0	0	1	0	1	0	0	0	1	1	0
301	1	0	0	0	0	0	0	0	0	1	15-19	15-19		1	0	0	0	0		0	1	0	0	0	0	1	0	0	canada	45		0	0	0	0	0	0	0	0	0	0	0	0	0	0	1	0	0	0
302	0	0	0	0	1	0	0	0	1	0	18-39		NA	0	0	0	0	0	NA	0	1	0	0	0	1	0	0	0	Spain,, Switzerland, UK, Italy	20		0	0	0	0	0	0	0	0	0	0	0	0	0	0	1	0	0	0
303	0	0	0	1	0	0	0	0	1	0	19-39	27-65		1	0	1	0	0		1	0	0	0	0	1	0	0	0	Norway	1326		1	0	1	0	0	0	0	1	0	0	0	1	0	0	0	0	1	0
304	0	1	0	0	0	0	0	0	1	0	19-39	26-64		0	0	0	1	0		1	0	0	0	0	1	0	0	0	Norway	1202		1	0	1	0	0	0	0	1	0	0	0	1	0	0	0	0	1	0
305	0	1	0	0	0	0	0	0	1	0	19-39	26-64		0	0	0	1	0		1	0	0	0	0	1	0	0	0	Norway	1148		1	0	1	0	0	0	0	1	0	0	0	1	0	0	0	0	1	0
306	0	0	0	0	0	1	0	0	0	1	16-39	16-39		1	1	1	1	0		1	0	0	0	0	0	1	0	0	Us	36		0	0	0	0	0	0	0	0	0	0	0	0	0	0	0	0	0	0
307	0	0	0	1	0	0	0	0	0	1	13-19	13-19		1	1	1	1	0		1	0	0	0	0	0	1	0	0	Us	102		0	0	0	0	0	0	0	0	0	0	0	0	0	0	0	0	0	0
308	0	0	0	1	0	0	0	0	1	0	20-39	20-51		1	0	1	1	0		1	0	0	0	0	0	1	0	0	Canada	463		0	0	0	0	0	0	0	0	0	0	0	0	0	0	0	0	0	0
309	0	0	0	0	0	1	0	0	0	1	15-19	15-20		1	1	1	0	0		1	0	0	0	0	0	1	0	0	US	7		0	0	0	0	0	0	0	0	0	0	0	0	0	0	0	0	0	0
310	0	0	0	0	0	1	0	0	0	1	15-24	15-24		1	0	0	0	0		1	0	0	0	0	0	1	0	0	US	11		0	0	0	0	0	0	0	0	0	0	0	0	0	0	0	0	0	0
311	0	0	0	0	0	1	0	0	0	1	14-18	16-18		0	1	1	0	0		1	0	0	0	0	0	1	0	0	US	26		0	0	0	0	0	0	0	0	0	0	0	0	0	0	0	0	0	0
312	0	0	0	1	0	0	0	0	1	0	18-29	18-29		1	1	1	1	0		1	0	0	0	0	0	1	0	0	USA	171		0	0	0	0	0	0	0	0	0	0	0	0	0	0	1	0	0	0
313	0	0	0	0	0	0	1	0	1	0	18-30	18-30		1	1	1	0	0		1	0	0	0	0	0	1	0	0	US	17		0	0	0	0	0	0	0	0	0	0	0	0	0	0	1	0	0	0
314	0	0	0	1	0	0	0	0	1	0	18-39	24-42		1	1	1	0	0		1	0	0	0	0	0	1	0	0	US	57		0	0	0	0	0	0	0	0	0	0	0	0	0	0	0	0	0	0
315	0	0	0	1	0	0	0	0	1	0	18-39	25-42		1	1	1	0	0		1	0	0	0	0	0	1	0	0	US	56		0	0	0	0	0	0	0	0	0	0	0	0	0	0	0	0	0	0
316	0	0	1	0	0	0	0	1	0	0	13-17	13-17		1	1	0	0	0		1	0	0	0	0	0	1	0	0	US	18		0	0	0	0	0	0	0	0	0	0	0	0	0	0	0	0	0	0
317	0	0	0	0	1	0	0	0	1	0	18.7-39.9		NA	0	0	0	0	0	NA	0	1	0	0	0	0	1	0	0	US	48		0	0	0	0	0	0	0	1	0	0	0	0	0	0	0	0	0	0
318	0	0	1	0	0	0	0	0	0	1	15-20	15-20		1	0	0	0	0		0	1	0	0	0	1	0	0	0	France	4128		0	0	0	0	0	0	0	0	0	0	0	0	0	0	0	0	0	0
319	0	0	0	0	0	1	0	0	1	0	20-24	20-24		1	0	0	0	0		1	0	0	0	0	1	0	0	0	Wales	5		0	0	0	0	0	0	0	0	0	0	0	0	0	0	0	0	0	0
320	0	0	0	0	0	1	0	0	1	0	18-20	19-21		1	0	1	0	0		1	0	0	0	0	1	0	0	0	UK, Wales	5		1	1	0	0	1	0	0	0	0	0	0	0	0	0	0	0	0	0
321	0	0	0	0	0	1	0	0	0	1	16-24	16-24		1	0	1	0	0		1	0	0	0	0	1	0	0	0	UK, Wales	5		1	1	0	0	0	0	0	0	0	0	0	0	0	0	0	0	0	0
322	0	0	0	0	1	0	0	0	0	1	15-39		NA	0	0	0	0	0	NA	0	1	0	0	0	1	0	0	0	Poland	19		1	0	0	0	0	0	0	0	0	0	0	0	0	0	0	0	0	0
323	0	0	0	0	1	0	0	0	0	1	13-26		NA	0	0	0	0	0	NA	0	1	0	0	1	0	0	0	0	Australia	219		0	0	0	0	0	0	0	0	0	0	0	0	0	0	0	0	0	0
324	0	0	0	0	1	0	0	0	1	0	31-37		NA	0	0	0	0	0	NA	0	1	0	0	0	0	1	0	0	US	2615		0	0	0	0	0	0	0	0	0	0	0	0	0	0	0	0	0	1
325	0	0	0	0	1	0	0	0	0	1	15-39		NA	0	0	0	0	0	NA	0	1	0	0	0	1	0	0	0	Denmark	11822		0	0	0	0	0	0	0	0	0	0	0	0	0	0	0	0	0	0
326	0	0	0	0	1	0	0	0	1	0	19-29		NA	0	0	0	0	0	NA	0	1	0	0	0	0	0	1	0	Brazil	960		0	1	0	0	0	1	1	1	1	0	0	1	0	0	0	0	1	1
327	0	1	0	0	0	0	0	0	0	1	15-19	15-19		1	0	1	1	1		0	1	0	0	0	0	1	0	0	Canada	2453		0	0	0	0	0	0	0	0	0	0	0	0	0	0	0	0	0	0
328	0	0	0	0	1	0	0	0	0	1	15-19		NA	0	0	0	0	0	NA	0	1	0	0	0	0	1	0	0	Canada	2329		0	0	0	0	0	0	0	0	0	0	0	0	0	0	0	0	0	0
329	0	0	0	0	1	0	0	0	0	1	15-19		NA	0	0	0	0	0	NA	0	1	0	0	0	0	0	1	0	Brazil	367		0	0	0	0	0	0	0	0	0	0	0	0	0	0	0	0	0	0
330	0	0	0	0	1	0	0	0	0	1	15-21		NA	0	0	0	0	0	NA	0	1	0	0	0	0	1	0	0	Canada	10457		1	1	1	0	1	1	1	0	0	0	0	0	0	0	0	0	0	0
331	0	0	0	0	1	0	0	0	0	1	15-19		NA	0	0	0	0	0	NA	0	1	0	0	0	1	0	0	0	Ireland; UK, Belarus, Estonia, Hyngary, Slovakia, Germany. Denmark, Finland, Iceland, Norway, Italy, Slovenia, Spain, Turkey, France, Germany, Netherlands; Switzerland	571		0	0	0	0	0	0	0	1	0	0	0	0	0	0	0	0	0	0
332	0	1	0	0	0	0	0	0	0	1	15-35	15-35		1	0	0	0	0		0	1	0	0	0	1	0	0	0	France	122		0	1	1	0	0	0	0	0	0	0	0	0	0	0	0	0	0	0
333	0	0	0	0	1	0	0	0	0	1	15-39		NA	0	0	0	0	0	NA	0	1	0	0	0	1	0	0	0	Italy	702		0	0	0	0	0	0	0	1	0	0	0	0	0	0	0	0	0	0
334	0	1	0	0	0	0	0	0	0	1	13-21	18-39		0	0	0	1	0		1	1	0	0	0	0	1	0	0	Canada	60		0	0	0	0	0	0	0	0	0	0	0	0	0	0	0	0	0	0
335	0	0	0	0	1	0	0	0	0	1	17-20		NA	0	0	0	0	0	NA	0	1	0	0	0	1	0	0	0	Turkey	9		0	0	0	0	0	0	0	0	0	0	0	0	0	0	1	0	0	0
336	0	0	0	0	1	0	0	0	1	0	22-40		NA	0	0	0	0	0	NA	0	1	0	0	0	1	0	0	0	France	188		0	0	0	0	0	0	0	0	0	1	0	0	0	0	0	0	0	0
337	0	0	0	0	1	0	0	0	0	1	15-39		NA	0	0	0	0	0	NA	0	1	0	0	0	0	1	0	0	US	19906		0	0	0	0	0	0	0	0	0	0	0	1	0	0	0	0	0	0
338	0	0	0	0	1	0	0	0	0	1	15-39		NA	0	0	0	0	0	NA	0	1	0	0	0	0	1	0	0	US	14249		0	0	0	0	0	0	0	0	0	0	0	0	0	0	1	0	0	0
339	0	0	0	0	1	0	0	0	0	1	15-39		NA	0	0	0	0	0	NA	0	1	0	0	0	0	1	0	0	US	80855		0	0	0	0	0	0	0	0	0	0	0	0	0	0	0	0	0	0
340	0	0	0	1	0	0	0	0	0	1	15-39	15-39		1	0	1	0	0		1	0	0	0	0	0	1	0	0	US	484		1	1	1	0	0	1	1	0	0	0	0	0	0	0	0	0	0	0
341	0	1	0	0	0	0	0	0	0	1	15-35	18-40		0	0	1	1	0		1	0	0	0	0	0	1	0	0	US	1035		1	0	0	0	1	0	0	1	0	0	0	1	0	1	0	1	1	1
342	0	0	0	0	1	0	0	0	0	1	15-19		NA	0	0	0	0	0	NA	0	1	0	0	0	1	0	0	0	France	594		0	0	0	0	0	0	0	0	0	0	0	0	0	0	0	0	0	0
343	0	0	0	0	1	0	0	0	0	1	15-19		NA	0	0	0	0	0	NA	0	1	0	0	0	1	0	0	0	France	648		0	0	0	0	0	0	0	0	0	0	0	0	0	0	0	0	0	0
344	0	0	0	0	1	0	0	0	0	1	15-19		NA	0	0	0	0	0	NA	0	1	0	0	0	1	0	0	0	France	640		0	0	0	0	0	0	0	0	0	0	0	0	0	0	0	0	0	0
345	0	0	0	0	1	0	0	0	0	1	15-24		NA	0	0	0	0	0	NA	0	1	0	0	0	1	0	0	0	France	2418		0	0	0	0	0	0	0	0	0	0	0	0	0	0	0	0	0	0
346	0	0	0	1	0	0	0	0	0	1	15-39	25-49		0	0	1	1	0		1	0	0	0	0	0	1	0	0	US	2646		0	0	0	0	0	0	0	0	0	0	0	0	0	0	0	0	0	0
347	0	0	0	0	1	0	0	0	0	1	17-39		NA	0	0	0	0	0	NA	0	1	0	0	0	0	1	0	0	US	135		0	0	0	0	0	0	0	0	0	0	0	0	0	0	0	0	1	1
348	0	0	0	1	0	0	0	0	0	1	15-24	15-24		1	0	0	0	0		0	1	1	0	0	0	0	0	0	South-Africa	4466		0	0	0	0	0	0	0	0	0	0	0	0	0	0	0	0	0	0
349	0	0	0	0	1	0	0	0	0	1	13-29		NA	0	0	0	0	0	NA	0	1	0	0	0	0	1	0	0	Canada	2003		0	0	0	0	0	0	0	0	1	0	0	0	0	0	0	0	0	0
350	0	0	0	0	1	0	0	0	0	1	13-39		NA	0	0	0	0	0	NA	0	1	0	1	0	0	0	0	0	China	354		0	0	0	0	0	0	0	0	0	0	0	0	0	0	0	0	0	0
351	0	0	0	0	1	0	0	0	0	1	15-39		NA	0	0	0	0	0	NA	0	1	0	0	0	0	1	0	0	Canada	24459		0	0	0	0	0	0	0	0	0	0	0	0	0	0	0	0	0	0
352	0	0	0	1	0	0	0	0	0	1	15-18	20-46		0	0	0	1	0		1	0	0	0	0	1	0	0	0	Germany	820		0	0	0	0	0	0	0	0	0	0	0	0	0	0	0	0	0	0
353	0	0	0	1	0	0	0	0	0	1	15-18	20-46		0	0	0	1	0		1	0	0	0	0	1	0	0	0	Germany	820		0	0	0	0	0	0	0	0	0	0	0	0	0	0	0	0	0	0
354	0	0	0	1	0	0	0	0	0	1	15-18	20-40		0	1	1	1	0		1	1	0	0	0	1	0	0	0	Germany	820		0	0	0	0	0	0	0	0	0	0	0	0	0	0	0	0	0	0
355	0	0	0	0	1	0	0	0	0	1	13-37		NA	0	0	0	0	0	NA	0	1	0	0	0	0	1	0	0	US	33		1	0	0	0	0	0	0	0	0	0	0	0	0	0	0	0	0	0
356	0	0	0	0	1	0	0	0	0	1	15-30		NA	0	0	0	0	0	NA	0	1	0	0	0	0	1	0	0	US	54		0	0	0	0	0	0	0	1	0	0	0	0	0	0	0	0	0	0
357	0	0	0	1	0	0	0	0	1	0	20-39	20-39		1	0	0	0	0		1	0	0	0	0	0	1	0	0	US	33		0	0	0	0	0	0	0	0	0	0	0	0	0	0	0	0	0	0
358	0	0	0	0	0	1	0	0	0	1	14-29	14-29		1	1	1	0	0		1	0	0	0	0	1	0	0	0	Spain,, Switzerland, UK, Italy	20		1	1	1	1	1	1	1	0	0	0	0	0	0	0	0	0	0	0
359	0	0	0	0	1	0	0	0	0	1	15-24		NA	0	0	0	0	0	NA	0	1	0	0	0	1	0	0	0	UK, Wales	1064		0	0	0	0	0	0	0	0	0	0	0	0	0	0	0	0	0	0
360	0	0	0	0	0	1	0	0	0	1	13-25	13-25		1	1	1	1	0		1	0	0	0	0	0	1	0	0	US	10		0	0	0	0	0	0	0	0	0	0	0	0	0	0	0	0	0	0
361	0	0	0	1	0	0	0	0	1	0	18-39	18-39		1	1	1	1	0		1	1	0	0	0	0	1	0	0	US	476		0	0	0	0	0	0	0	0	0	0	0	0	0	0	0	0	0	0
362	0	0	0	1	0	0	0	0	1	0	18-39	18-39		1	1	1	1	0		1	1	0	0	0	0	1	0	0	US	172		0	0	0	0	0	0	0	0	0	0	0	0	0	0	0	0	0	0
363	0	0	1	0	0	0	0	0	0	1	13-25	13-25		1	1	1	1	0		1	0	0	0	0	1	0	0	0	France	198		0	1	1	0	0	0	0	0	0	0	0	0	0	0	0	0	0	0
364	1	0	0	0	0	0	0	0	1	0	20-39	20-39		1	1	1	0	0		1	0	0	0	0	0	1	0	0	US	32		0	0	0	0	0	0	0	0	0	0	0	0	0	0	0	0	0	0
365	0	0	0	0	0	1	0	0	1	0	25-38	25-38		1	1	1	0	0		1	0	0	0	0	0	1	0	0	US	21		0	0	0	0	0	0	0	0	0	0	0	0	0	0	0	0	0	0
366	0	0	0	0	1	0	0	0	1	0	20-39		NA	0	0	0	0	0	NA	0	1	0	1	0	0	0	0	0	china	305		1	0	0	0	0	0	0	0	0	0	0	0	0	0	0	0	0	0
367	0	0	0	0	1	0	0	0	1	0	18-40		NA	0	0	0	0	0	NA	0	1	0	0	0	0	1	0	0	US	59		0	0	0	0	0	0	0	0	0	1	0	0	0	0	0	0	0	0
368	0	0	0	0	0	1	0	0	1	0	18-39	18-39		1	1	0	0	0		1	0	0	0	0	0	1	0	0	Canada	5		0	1	0	1	0	0	0	0	1	0	0	0	0	0	0	0	1	0
369	0	0	0	1	0	0	0	0	0	1	15-35	16-40		1	0	1	1	0		1	1	0	0	0	0	1	0	0	US	170		0	0	0	0	0	0	0	0	0	0	0	0	0	0	0	0	0	0
370	0	0	0	1	0	0	0	0	1	0	18-35	22-39		0	1	1	1	0		1	1	0	0	0	1	0	0	0	Nederlands	98		0	1	1	0	0	0	0	0	0	0	0	0	0	0	0	0	0	0
371	0	0	0	0	1	0	0	0	0	1	15-24		NA	0	0	0	0	0	NA	0	1	0	0	0	1	0	0	0	UK, Wales	339		1	0	0	0	0	0	0	0	0	0	0	0	0	0	0	0	0	0
372	0	0	0	1	0	0	0	0	1	0	26-40	26-40		1	1	0	0	0		1	0	0	1	0	0	0	0	0	China	86		0	0	0	0	0	0	0	0	0	0	0	0	0	0	1	0	0	0
373	0	0	0	1	0	0	0	0	0	1	15-39	15-42		0	1	1	1	0		1	0	0	1	0	0	0	0	0	China	809		0	0	0	0	0	0	0	0	0	0	0	0	0	0	0	0	0	0
374	0	0	0	0	1	0	0	0	1	0	19-40		NA	0	0	0	0	0	NA	0	1	0	0	0	0	0	1	0	Brazil	200		0	0	1	0	0	0	0	0	0	0	0	0	0	0	0	0	0	0
375	0	0	0	0	1	0	0	0	0	1	17-40		NA	0	0	0	0	0	NA	0	1	0	0	0	1	0	0	0	France	13		0	0	0	0	1	0	0	0	0	0	0	0	0	0	0	0	0	0
376	0	0	0	0	1	0	0	0	1	0	20-24		NA	0	0	0	0	0	NA	0	1	0	0	0	0	1	0	0	US	980		0	0	0	0	0	0	0	1	0	0	0	0	0	0	0	0	0	0
377	0	0	0	1	0	0	0	1	0	0	13-17	13-17		1	1	0	0	0		1	0	0	0	0	0	1	0	0	US	20		0	0	0	0	0	0	0	0	0	0	0	0	0	0	0	0	0	0
378	0	0	0	0	1	0	0	0	0	1	15-39		NA	0	0	0	0	0	NA	0	1	0	0	0	0	1	0	0	US	8684		1	0	0	0	0	0	0	0	0	0	0	0	0	0	0	0	0	0
379	0	0	0	0	1	0	0	0	0	1	13-35		NA	0	0	0	0	0	NA	0	1	0	1	0	0	0	0	0	Turkey	240		0	0	0	0	1	0	0	0	0	0	0	0	0	0	0	0	0	0
380	0	0	0	0	1	0	0	0	0	1	16-21		NA	0	0	0	0	0	NA	0	1	0	0	0	1	0	0	0	Serbia	38		0	0	0	0	0	0	0	0	1	0	0	0	0	0	0	0	0	0
381	0	0	0	0	0	1	0	0	1	0	19-38	21-52		0	0	1	1	0		1	0	0	0	0	0	1	0	0	Canada	38		0	0	0	0	0	0	1	0	0	0	0	1	0	0	0	0	0	0
382	0	0	0	0	1	0	0	0	0	1	15-20		NA	0	0	0	0	0	NA	0	1	0	1	0	0	0	0	0	China	16		1	0	0	0	0	0	0	0	0	0	0	0	0	0	0	0	0	0
383	0	0	1	0	0	0	0	0	1	0	18-40	18-40		1	0	1	1	0		0	1	0	0	0	1	0	0	0	UK	1850		0	0	0	0	0	0	0	0	0	0	0	1	0	0	0	0	0	0
384	0	0	0	1	0	0	0	0	1	0	20-40	20-40		0	0	0	0	0	NK	0	1	0	0	0	1	0	0	0	UK	591		0	0	0	0	0	0	0	0	0	0	0	1	0	0	0	0	0	0
385	1	0	0	0	0	0	0	0	0	1	15-20	15-20		1	0	0	0	0		0	1	0	0	0	1	0	0	0	germany	557		0	1	0	0	0	0	0	0	0	0	0	0	0	0	0	0	0	0
386	0	0	0	0	1	0	0	0	0	1	17-40		NA	0	0	0	0	0	NA	0	1	0	1	0	0	0	0	0	Tyrkia	32		0	0	0	0	0	0	0	0	0	0	0	0	0	1	0	0	0	0
387	0	0	0	0	1	0	0	0	0	1	14-22		NA	0	0	0	0	0	NA	0	1	0	1	0	0	0	0	0	Saudi-Arabia	94		1	0	0	0	0	0	0	0	0	0	0	0	0	0	0	0	0	0
388	0	0	0	1	0	0	0	0	1	0	18-39	18-39		1	0	0	0	0		0	1	0	1	0	0	0	0	0	Egypt	86		1	0	0	0	0	0	0	0	0	0	0	0	0	0	0	0	0	0
389	0	0	0	0	1	0	0	0	1	0	24-39		NA	0	0	0	0	0	NA	0	1	0	0	0	0	1	0	0	US	33		0	0	0	0	0	0	0	0	0	1	0	0	0	0	0	0	0	0
390	0	0	0	0	0	1	0	0	1	0	20-29	20-29		1	1	0	0	0		1	0	0	1	0	0	0	0	0	Israel	17		1	0	0	0	1	0	0	0	1	0	0	1	0	0	0	0	0	0
391	0	0	0	0	1	0	0	0	1	0	18-39		NA	0	0	0	0	0	NA	0	1	0	1	0	0	0	0	0	Egypt	41		1	0	0	0	0	0	0	0	0	0	0	0	0	0	0	0	0	0
392	0	0	0	0	1	0	0	0	0	1	15-19		NA	0	0	0	0	0	NA	0	1	0	0	0	0	1	0	0	Canada		NS	0	0	0	0	0	0	0	0	0	0	0	0	0	0	0	0	0	0
393	0	0	0	0	1	0	0	0	1	0	18-40		NA	0	0	0	0	0	NA	0	1	0	1	0	0	0	0	0	Saudi-Arabia	116		0	0	0	0	0	0	0	0	0	0	0	0	0	0	0	0	1	0
394	0	0	0	0	0	1	0	0	0	1	15-25	15-25		1	0	1	0	0		1	0	0	0	0	0	1	0	0	US	28		0	0	0	0	0	0	0	0	0	0	0	0	0	0	0	0	0	0
395	0	0	0	0	0	1	0	0	0	1	17-24	19-26		1	1	1	1	0		1	0	0	0	0	1	0	0	0	Denmark	9		1	1	1	1	0	0	1	0	0	0	0	1	0	0	0	1	0	0
396	0	0	0	0	1	0	0	0	1	0	18-39		NA	0	0	0	0	0	NA	0	1	0	0	0	1	0	0	0	Norway	18		0	0	0	0	0	0	0	0	0	0	0	0	0	0	0	0	1	0
397	0	0	0	0	1	0	0	0	1	0	18-24		NA	0	0	0	0	0	NA	0	1	0	0	0	1	0	0	0	Sweden and Denmark	653		0	1	0	0	0	0	0	0	0	0	0	0	0	0	0	0	0	0
398	0	0	1	0	0	0	0	0	0	1	13-19	13-19		1	1	0	0	0		1	0	0	0	0	1	0	0	0	Sweden	56		0	0	0	0	0	0	0	0	0	0	0	0	0	0	0	0	0	0
399	0	0	0	1	0	0	0	0	0	1	13-22	13-32		1	1	1	1	0		1	0	0	0	0	1	0	0	0	Sweden	54		0	0	0	0	0	0	0	0	0	0	0	0	0	0	0	0	0	0
400	0	0	0	0	1	0	0	0	1	0	33-39		NA	0	0	0	0	0	NA	0	1	0	0	0	1	0	0	0	Croatia	79		0	0	0	0	0	0	0	0	0	0	0	1	0	0	0	0	0	0
401	0	0	0	0	0	0	1	0	0	1	15-29	15-31		1	0	0	0	0		1	0	0	0	0	0	1	0	0	US	85		0	0	0	0	0	0	0	0	0	0	0	0	0	0	0	0	0	0
402	1	0	0	0	0	0	0	0	1	0	18-39	18-39		1	0	0	0	0		1	0	0	0	0	0	1	0	0	US	47		0	0	0	0	0	0	0	0	0	0	0	0	0	0	0	0	0	0
403	0	0	0	0	0	1	0	0	0	1	15-40	23-42		0	1	1	0	0		1	0	0	0	0	0	1	0	0	US	15		1	1	1	1	1	1	0	0	1	1	0	1	0	0	0	1	0	0
404	0	0	0	0	1	0	0	0	1	0	18-30		NA	0	0	0	0	0	NA	0	1	0	0	0	0	0	1	0	Brazil	132		0	0	0	0	0	0	0	1	0	0	0	0	0	0	0	0	0	0
405	0	0	0	1	0	0	0	0	0	1	13-25	13-25		1	1	1	1	1		1	1	0	0	1	0	0	0	0	Sydney	88		0	0	0	0	0	0	0	0	0	0	0	0	0	0	0	0	0	0
406	0	0	0	0	1	0	0	0	0	1	14-37		NA	0	0	0	0	0	NA	0	1	0	0	0	1	0	0	0	Italy	17		0	1	0	0	0	0	0	0	0	0	0	0	0	0	0	0	0	0
407	0	0	0	0	1	0	0	0	0	1	15-39		NA	0	0	0	0	0	NA	0	1	0	0	0	0	1	0	0	US	115		0	1	1	0	0	0	0	0	0	0	0	0	0	0	0	0	0	0
408	0	0	0	1	0	0	0	0	1	0	18-39	18-39		1	1	0	0	0		1	0	0	0	0	0	1	0	0	US	39		0	0	0	0	0	0	0	0	0	0	0	0	0	0	0	0	0	0
409	0	0	0	0	0	0	1	0	1	0	21-36	22-45		0	0	1	1	0		1	0	0	0	0	1	0	0	0	Norway	13		0	1	0	0	1	1	0	0	0	0	0	0	0	0	0	0	0	0
410	0	0	0	1	0	0	0	0	0	1	15-30	20-40		0	0	1	1	0		1	0	0	0	0	1	0	0	0	Austria	60		0	0	0	0	1	0	0	0	0	0	0	0	0	0	0	0	0	0
411	0	0	0	0	1	0	0	0	0	1	15-39		NA	0	0	0	0	0	NA	0	1	0	0	0	1	0	0	0	UK	237		1	1	1	0	0	0	0	0	0	0	0	0	0	0	0	0	0	0
412	0	0	0	0	1	0	0	0	0	1	15-29		NA	0	0	0	0	0	NA	0	1	0	0	0	1	0	0	0	UK	67		0	0	0	1	0	0	0	0	0	0	0	0	0	0	0	0	0	0
413	1	0	0	0	0	0	0	0	0	1	15-18	15-18		1	0	0	0	0		0	1	0	1	0	0	0	0	0	Hong Kong	45		1	0	0	0	0	0	0	0	0	0	0	0	0	0	0	0	0	0
414	0	0	0	0	0	1	0	0	0	1	13-26	16-29		1	1	1	1	0		1	0	0	0	0	1	0	0	0	UK	11		0	0	0	0	0	0	0	0	0	0	0	0	0	0	0	0	0	0
415	0	0	1	0	0	0	0	0	0	1	13-24	13-24		1	0	1	0	0		1	0	0	0	0	1	0	0	0	UK	114		0	0	0	0	0	0	0	0	0	0	0	0	0	0	0	0	0	0
416	1	0	0	0	0	0	0	0	0	1	15-21	15-21		1	0	0	0	0		0	1	0	0	0	0	1	0	0	Canada	255		0	1	0	0	0	0	0	0	0	0	0	0	0	0	0	0	0	0
417	0	0	0	0	1	0	0	0	0	1	13-39		NA	0	0	0	0	0	NA	0	1	0	0	0	0	1	0	0	US	392		0	0	0	0	0	0	0	0	0	0	0	0	0	0	0	0	1	1
418	0	0	0	0	1	0	0	0	0	1	15-18		NA	0	0	0	0	0	NA	0	1	0	0	0	1	0	0	0	Italy	21		0	0	0	0	0	0	0	1	0	0	0	0	0	0	0	0	0	0
419	1	0	0	0	0	0	0	0	0	1	15-21	15-21		1	0	0	0	0		0	1	0	0	0	1	0	1	0	Argentina, Belgium, Brazil, Czech Republic, France, Ireland, Israel, Italy, Norway, Switzerland, Slovenia, Spain, Netherland and UK	257		0	0	0	0	0	1	0	0	0	0	0	0	0	0	0	0	0	0
420	0	0	0	0	1	0	0	0	0	1	15-21		NA	0	0	0	0	0	NA	0	1	0	0	0	1	0	0	0	Italy	187		0	0	0	0	0	1	0	0	0	0	0	0	0	0	0	0	0	0
421	0	0	0	0	1	0	0	0	1	0	19-29		NA	0	0	0	0	0	NA	0	1	0	0	0	1	0	0	0	Italy	20		0	0	0	0	0	0	0	0	0	0	0	0	0	0	0	0	1	0
422	0	0	1	0	0	0	0	0	0	1	15-25	15-25		1	0	0	0	0		1	0	0	0	0	1	0	0	0	Italy	84		0	0	0	0	0	0	0	0	0	0	0	0	0	0	0	0	0	0
423	0	1	0	0	0	0	0	0	0	1	14-31	14-31		1	1	0	0	0		0	1	0	0	0	1	0	0	0	Italy	18		0	0	0	0	1	0	0	0	0	0	0	0	0	0	0	0	0	0
424	0	1	0	0	0	0	0	0	0	1	14-24	14-24		1	0	0	0	0		0	1	0	0	0	0	1	0	0	US	50		1	1	1	0	0	0	0	0	0	0	0	0	0	0	0	0	0	0
425	0	0	0	0	1	0	0	0	1	0	20-39		NA	0	0	0	0	0	NA	0	1	0	0	0	1	0	0	0	UK	1541		0	0	0	0	0	0	0	0	0	0	0	0	0	0	0	0	0	0
426	0	0	0	0	1	0	0	0	0	1	15-19		NA	0	0	0	0	0	NA	0	1	0	0	0	1	0	0	0	UK, France, Hungary, Italy, netherlands, Denmark, Norway, Finland, Iceland, Slovenia, Switzerland	11482		0	0	0	0	0	0	0	0	0	0	0	0	0	0	0	0	0	0
427	0	0	0	0	0	1	0	0	1	0	24-36	27-39		0	1	0	0	0		1	0	0	0	0	0	1	0	0	US	12		1	1	0	0	0	0	0	0	1	0	1	1	0	0	0	0	1	0
428	0	0	0	0	1	0	0	0	1	0	18-30		NA	0	0	0	0	0	NA	0	1	0	0	0	0	1	0	0	US	576		1	0	0	0	0	0	0	0	0	0	0	0	0	0	0	0	0	0
429	0	0	0	0	0	1	0	0	1	0	18-34	18-34		1	1	1	1	0		1	1	0	0	0	0	1	0	0	Canada	221		0	0	0	0	0	0	0	0	0	0	0	0	0	0	0	0	0	0
430	0	0	0	0	1	0	0	0	0	1	15-39		NA	0	0	0	0	0	NA	0	1	0	0	0	0	1	0	0	US	555		0	0	0	0	0	0	0	0	0	0	0	1	0	0	0	0	0	0
431	0	0	0	0	1	0	0	0	0	1	15-25		NA	0	0	0	0	0	NA	0	1	0	0	1	0	0	0	0	Australia	27		0	0	0	1	0	1	1	1	0	0	1	0	1	0	1	0	1	0
432	0	0	0	0	1	0	0	0	1	0	20-36		NA	0	0	0	0	0	NA	0	1	0	0	0	0	1	0	0	US	108		0	0	0	0	0	0	0	0	0	0	0	0	0	0	0	0	0	0
433	0	0	0	0	1	0	0	0	0	1	17-30		NA	0	0	0	0	0	NA	0	1	0	0	0	0	1	0	0	USA	37		0	0	0	0	0	1	0	0	0	0	0	0	0	0	0	0	0	0
434	0	0	0	0	1	0	0	0	0	1	16-21		NA	0	0	0	0	0	NA	0	1	0	0	0	0	1	0	0	Canada	259		0	1	0	0	0	0	0	0	0	0	0	0	0	0	0	0	0	0
435	0	0	0	0	1	0	0	0	0	1	16-40		NA	0	0	0	0	0	NA	0	1	0	0	0	1	0	1	0	Guatamala, Brazil, UK	29		0	0	0	0	0	0	0	0	0	1	0	0	0	0	0	0	0	0
436	0	0	0	0	1	0	0	0	1	0	18-39		NA	0	0	0	0	0	NA	0	1	0	0	0	1	0	0	0	Only states 3 sites in 'Europe'	101		0	0	0	0	0	0	0	0	0	0	0	0	0	0	0	0	1	0
437	0	0	0	0	1	0	0	0	0	1	15-39		NA	0	0	0	0	0	NA	0	1	0	0	0	0	1	0	0	Canada	917		0	0	0	0	0	0	0	0	0	0	0	0	0	0	0	0	1	0
438	0	0	0	1	0	0	0	0	0	1	13-24	13-24		1	0	0	0	0		1	0	0	0	0	1	0	0	0	England	1114		0	0	0	0	0	0	0	0	0	0	0	0	0	0	0	0	0	0
439	0	0	0	0	1	0	0	0	1	0	18-39		NA	0	0	0	0	0	NA	0	1	0	0	0	0	1	0	0	USA	129		0	0	0	0	0	0	0	0	0	0	0	0	0	0	0	0	0	0
440	0	0	0	1	0	0	0	0	0	1	15-35	15-35		1	0	0	0	0		0	1	0	0	0	1	0	0	0	Germany	31		0	0	0	0	0	0	0	0	0	0	0	0	0	0	1	0	0	0
441	1	0	0	0	0	0	0	0	0	1	15-39	23-37		0	0	0	0	0	NK	1	0	0	0	0	0	1	0	0	USA	30		0	0	0	0	0	0	0	0	0	0	0	0	0	0	0	0	0	0
442	0	0	0	0	1	0	0	0	1	0	19-37		NA	0	0	0	0	0	NA	0	1	0	0	0	1	0	0	0	Italy	67		0	0	0	0	0	0	1	0	0	0	0	0	0	0	0	0	0	0
443	0	0	0	0	1	0	0	0	0	1	13-33		NA	0	0	0	0	0	NA	0	1	0	0	0	0	1	0	0	USA	16		0	0	0	1	0	0	0	0	0	0	0	0	0	0	0	0	0	0
444	0	0	0	0	1	0	0	0	0	1	15-35		NA	0	0	0	0	0	NA	0	1	0	0	0	1	0	0	0	USA		NS	1	0	0	0	0	0	0	0	0	0	0	0	0	0	0	0	0	0
445	0	0	0	0	0	1	0	0	0	1	14-20	15-25		1	1	1	0	0		1	0	0	0	0	0	1	0	0	USA	23		1	1	1	1	1	0	1	0	0	0	0	0	0	0	0	0	0	0
446	0	0	0	0	1	0	0	0	1	0	20-29		NA	0	0	0	0	0	NA	0	1	0	0	0	1	0	0	0	Norway	3021		0	0	0	0	0	0	0	0	0	0	0	0	0	0	0	0	0	0
447	0	0	1	0	0	0	0	0	0	1	13-19	13-19		1	0	0	0	0		0	1	0	0	0	0	1	0	0	USA	8		0	0	0	0	0	0	0	0	0	1	0	0	0	0	0	0	0	0
448	0	0	0	0	1	0	0	0	1	0	20-29		NA	0	0	0	0	0	NA	0	1	0	0	0	1	0	0	0	Belarus	349		0	0	0	0	0	0	0	0	1	0	0	0	0	0	0	0	0	0
449	0	0	0	0	1	0	0	0	0	1	15-18		NA	0	0	0	0	0	NA	0	1	0	0	0	1	0	0	0	Belarus	415		0	0	0	0	0	0	0	0	1	0	0	0	0	0	0	0	0	0
450	0	0	0	0	1	0	0	0	0	1	15-18		NA	0	0	0	0	0	NA	0	1	0	0	0	1	0	0	0	Belarus	56		0	0	0	0	0	0	0	0	1	0	0	0	0	0	0	0	0	0
451	0	0	1	0	0	0	0	0	0	1	15-39	15-39		1	0	0	0	0		0	1	0	0	0	0	1	0	0	USA	241		0	0	0	0	0	0	0	0	0	0	0	0	0	0	0	0	0	0
452	0	0	0	0	0	1	0	0	1	0	23-39	30-56		1	0	1	1	0		1	0	0	0	0	0	1	0	0	USA	23		0	0	0	0	0	0	0	0	0	0	0	1	0	0	0	0	0	0
453	0	0	0	0	1	0	0	0	1	0	31-35		NA	0	0	0	0	0	NA	0	1	0	1	0	0	0	0	0	China	140		0	0	0	0	0	0	0	0	0	0	0	1	0	0	0	0	1	0
454	0	0	0	0	1	0	0	0	1	0	20-40		NA	0	0	0	0	0	NA	0	1	0	1	0	0	0	0	0	china	15085		0	0	0	0	0	0	0	0	0	0	0	1	0	0	0	0	0	0
455	0	0	0	0	1	0	0	0	1	0	19-30		NA	0	0	0	0	0	NA	0	1	0	1	0	0	0	0	0	China	42		0	0	0	0	0	0	0	0	0	0	0	0	0	0	0	0	1	0
456	0	0	0	0	1	0	0	0	0	1	15-29		NA	0	0	0	0	0	NA	0	1	0	1	0	0	0	0	0	Japan	28		0	0	0	0	1	1	0	0	0	0	0	0	0	0	0	0	0	0
457	0	0	0	0	1	0	0	0	0	1	15-39		NA	0	0	0	0	0	NA	0	1	0	1	0	0	0	0	0	Japan	3457		0	0	0	0	1	0	0	0	0	0	0	0	0	0	0	0	0	0
458	0	0	0	0	1	0	0	0	0	1	15-39		NA	0	0	0	0	0	NA	0	1	0	1	0	0	0	0	0	Japan	1467		0	0	0	0	0	1	0	0	0	0	0	0	0	0	0	0	0	0
459	0	0	0	0	1	0	0	0	0	1	15-29		NA	0	0	0	0	0	NA	0	1	0	0	0	0	1	0	0	Canada	10075		0	0	0	0	0	0	0	0	0	0	0	0	0	0	0	0	0	0
460	0	1	0	0	0	0	0	0	0	1	16-24	16-24		1	0	0	0	0		1	0	0	0	0	1	0	0	0	UK	1367		0	0	0	0	0	0	0	0	0	0	0	0	0	0	0	0	0	0
461	0	0	0	0	1	0	0	0	1	0	22-32		NA	0	0	0	0	0	NA	0	1	0	1	0	0	0	0	0	Japan	8		0	0	0	0	0	0	0	0	0	0	0	0	0	0	0	0	0	1
462	0	0	0	0	1	0	0	0	1	0	19-40		NA	0	0	0	0	0	NA	0	1	0	0	0	0	1	0	0	USA	124		0	0	0	0	0	0	0	0	0	1	0	0	0	0	0	0	0	0
463	0	0	0	0	1	0	0	0	1	0	18-30		NA	0	0	0	0	0	NA	0	1	0	1	0	0	0	0	0	India	232		1	0	0	0	0	0	0	0	0	0	0	0	0	0	0	0	0	0
464	0	0	0	0	1	0	0	0	1	0	18-40		NA	0	0	0	0	0	NA	0	1	0	0	0	0	1	0	0	Canada	61		0	0	1	0	0	0	0	0	0	0	0	0	0	0	0	0	0	0
465	0	0	0	0	1	0	0	0	1	0	18-40		NA	0	0	0	0	0	NA	0	1	0	1	0	0	0	0	0	Indonesia	42		0	0	0	0	0	0	0	0	0	0	0	0	0	0	0	0	1	0
466	0	0	0	0	1	0	0	0	1	0	25-40		NA	0	0	0	0	0	NA	0	1	0	0	0	0	1	0	0	USA	96		0	0	0	0	0	0	0	0	0	0	1	0	0	0	0	0	0	0
467	0	0	0	0	1	0	0	0	1	0	23-40		NA	0	0	0	0	0	NA	0	1	0	0	0	1	0	0	0	Italy	46		0	0	0	0	0	0	0	0	0	1	0	0	0	0	0	0	0	0
468	0	0	1	0	0	0	0	0	0	1	15-18		NA	1	0	0	0	0		0	1	0	0	0	1	0	0	0	Europe	89		0	1	0	0	0	0	0	0	0	0	0	0	0	0	0	0	0	0
469	0	0	0	0	0	1	0	0	1	0	18-26	21-29		0	0	0	0	1		1	0	0	0	0	0	1	0	0	Canada	12		0	1	0	0	0	0	0	0	1	1	0	1	0	0	0	0	1	0
470	0	0	0	0	1	0	0	0	1	0	18-40		NA	0	0	0	0	0	NA	0	1	0	0	0	0	1	0	0	USA	166		0	0	0	0	0	0	0	0	0	0	1	0	0	0	0	0	0	0
471	0	0	0	0	1	0	0	0	0	1	15-24		NA	0	0	0	0	0	NA	0	1	0	0	0	1	0	0	0	data from registries across 20 Europen countries	15101		0	0	0	0	0	0	0	0	0	0	0	0	0	0	0	0	0	0
472	0	0	0	0	1	0	0	0	0	1	15-19		NA	0	0	0	0	0	NA	0	1	0	0	0	1	0	0	0	data from 35 cancer registires	1391		1	0	0	0	0	0	0	0	0	0	0	0	0	0	0	0	0	0
473	0	0	0	0	1	0	0	0	0	1	15-24		NA	0	0	0	0	0	NA	0	1	0	0	0	1	0	0	0	18 cancer registries across 23 European countries	30187		0	0	0	0	0	0	0	0	0	0	0	0	0	0	0	0	0	0
474	0	0	0	0	1	0	0	0	1	0	20-34		NA	0	0	0	0	0	NA	0	1	0	0	0	0	1	0	0	USA	66		0	0	0	0	0	0	0	0	0	0	0	1	0	0	0	0	0	0
475	0	1	0	0	0	0	0	0	0	1	15-21	15-21		1	0	0	0	0		0	1	0	1	0	0	0	0	0	China	10		1	0	0	0	0	0	0	0	0	0	0	0	0	0	0	0	0	0
476	0	0	0	0	1	0	0	0	0	1	15-39		NA	0	0	0	0	0	NA	0	1	0	0	0	0	1	0	0	USA	6828		0	0	0	0	0	0	0	0	0	0	0	0	0	0	0	0	0	0
477	0	0	1	0	0	0	0	0	0	1	13-22	13-22		1	0	0	0	0		0	1	0	0	0	0	1	0	0	USA	34		0	0	0	0	0	0	0	0	0	0	0	0	1	0	0	0	0	0
478	0	0	0	0	1	0	0	0	1	0	20-34		NA	0	0	0	0	0	NA	0	1	0	0	0	1	0	0	0	Italy	201		0	0	0	0	0	0	0	0	0	0	0	1	0	0	0	0	0	0
479	0	0	1	0	0	0	0	0	0	1	14-29	18-30		0	0	1	0	0		0	1	0	0	0	1	1	0	0	France, UK, Italy, USA, Canada	18		0	1	1	0	0	0	0	0	0	0	0	0	0	0	0	0	0	0
480	0	0	0	0	1	0	0	0	0	1	15-39		NA	0	0	0	0	0	NA	0	1	0	0	0	1	1	0	0	USA + Belarus, coratia, cyprus, malta, montenegor, poland, portgal romania, serbia, turkey	23088		0	0	0	1	0	0	0	0	0	0	0	0	0	0	0	0	0	0
481	0	0	0	0	1	0	0	0	0	1	13-24		NA	0	0	0	0	0	NA	0	1	0	0	0	1	0	0	0	England	33274		0	0	0	0	0	0	0	0	0	0	0	0	0	0	0	0	0	0
482	0	0	0	0	1	0	0	0	1	0	19-40		NA	0	0	0	0	0	NA	0	1	0	0	0	0	1	0	0	USA	62		1	0	0	0	0	0	0	0	0	0	0	0	0	0	0	0	0	0
483	0	0	0	1	0	0	0	0	0	1	15-39	15-44		1	0	1	0	1		1	0	0	0	0	1	0	0	0	Germany	302		0	0	0	0	0	0	0	0	0	0	0	1	0	0	1	0	1	0
484	0	0	1	0	0	0	0	0	1	0	18-39	18-33		1	0	1	0	0		1	0	0	0	0	1	0	0	0	Germany	514		1	1	0	0	0	1	0	1	1	0	0	1	0	0	1	0	1	0
485	0	0	0	1	0	0	0	0	0	1	14-25	18-39		0	0	1	0	0		1	0	0	0	0	1	0	0	0	Germany	117		0	0	0	0	0	0	0	0	0	0	0	0	0	0	0	0	0	0
486	0	0	0	1	0	0	0	0	0	1	15-39	18-45		0	0	1	1	0		1	0	0	0	0	1	0	0	0	Germany	99		0	0	0	0	0	0	0	0	0	0	0	0	0	0	0	0	0	0
487	0	0	0	0	1	0	0	0	0	1	15-24		NA	0	0	0	0	0	NA	0	1	0	0	0	1	0	0	0	Norway	2561		0	0	0	0	0	0	0	0	0	0	0	0	0	0	0	0	0	0
488	0	0	0	0	1	0	0	0	0	1	15-19		NA	0	0	0	0	0	NA	0	1	0	0	0	1	0	0	0	Norway	45		0	0	0	0	0	0	0	0	0	0	0	0	0	0	0	0	0	0
489	0	0	0	0	1	0	0	0	0	1	15-24		NA	0	0	0	0	0	NA	0	1	0	0	0	1	0	0	0	Norway	3341		0	0	0	0	0	0	0	0	0	0	0	0	0	0	0	0	0	0
490	0	0	0	0	1	0	0	0	0	1	13-34		NA	0	0	0	1	0		0	1	0	1	0	0	0	0	0	Israel	410		0	0	0	0	0	0	0	0	0	0	0	0	0	0	1	0	0	0
491	0	0	0	0	0	1	0	0	1	0	20-38	21-44		0	0	1	0	0		1	0	0	0	0	0	1	0	0	USA	40		0	1	0	0	0	0	0	0	0	0	0	0	0	0	0	0	0	0
492	0	0	0	1	0	0	0	0	1	0	20-39	20-44		0	0	1	0	0		1	0	0	0	0	0	1	0	0	USA	40		1	1	1	0	0	0	0	0	0	0	0	0	0	0	0	0	0	0
493	0	0	0	0	0	1	0	0	1	0	20-39	20-44		0	0	1	0	0		1	0	0	0	0	0	1	0	0	USA	40		1	1	1	0	0	0	0	0	0	0	0	0	0	0	0	0	0	0
494	0	1	0	0	0	0	0	0	1	0	18-40	18-40		1	0	0	0	0		1	0	0	0	0	1	0	0	0	Europe	52		0	0	0	0	0	0	0	0	0	0	0	0	0	0	0	0	0	0
495	0	0	0	1	0	0	0	0	1	0	19-39		mean(SD)=48.9(7.8)	0	0	0	1	0		1	0	0	0	0	1	0	0	0	Norway	1411		0	0	0	0	0	0	0	0	0	0	0	0	0	0	0	0	0	0
496	0	0	0	0	1	0	0	0	1	0	20-39		NA	0	0	0	0	0	NA	0	1	0	0	0	0	1	0	0	USA	1392		0	0	0	0	0	0	0	0	0	0	0	0	0	0	0	0	1	0
497	0	0	0	1	0	0	0	0	0	1	16-37	18-39		1	1	1	0	0		1	0	0	0	0	0	1	0	0	USA	52		0	0	0	0	0	0	0	0	0	0	0	0	0	0	0	0	0	0
498	0	0	0	0	0	1	0	0	0	1	16-19	16-19		1	0	0	0	0		1	0	0	0	0	1	0	0	0	UK	8		1	1	1	0	0	1	0	0	0	1	0	0	0	0	0	0	0	0
499	1	0	0	0	0	0	0	0	1	0	21-34	25-38		1	1	1	0	0		1	0	0	0	0	0	1	0	0	USA	50		0	0	0	0	0	0	0	0	0	0	0	0	0	0	0	0	0	0
500	0	0	0	0	1	0	0	0	0	1	15-30		NA	0	0	0	0	0	NA	0	1	0	0	0	0	1	0	0	USA	8259		0	0	0	0	0	0	0	1	0	0	0	0	0	0	0	0	0	0
501	0	0	0	1	0	0	0	0	0	1	13-30	13-30		1	0	0	0	0		1	1	0	0	0	0	1	0	0	USA	50		1	1	1	1	0	1	0	0	0	1	0	0	0	0	0	0	0	0
502	0	0	1	0	0	0	0	0	0	1	15-29	15-29		1	0	1	0	0		1	0	0	0	0	0	1	0	0	USA	193		0	0	0	0	0	0	0	0	0	0	0	0	0	0	0	0	0	0
503	0	0	0	1	0	0	0	0	0	1	15-39	18-39		1	0	1	1	0		1	0	0	0	0	0	1	0	0	Canada	805		0	0	0	0	0	0	0	0	0	0	0	0	0	0	0	0	0	0
504	0	0	0	0	1	0	0	0	0	1	15-25		NA	0	0	0	0	0	NA	0	1	0	0	0	1	0	0	0	Sweden and Denmark	730		0	1	0	0	0	0	0	0	0	0	0	0	0	0	0	0	0	0
505	1	0	0	0	0	0	0	0	0	1	13-20	13-20		1	0	0	0	0		0	1	0	0	0	1	0	0	0	Germany	31		0	0	0	0	0	0	0	0	0	0	0	0	0	0	1	0	0	0
506	1	0	0	0	0	0	0	1	0	0	13-16	13-16		1	0	0	0	0		0	1	0	0	0	1	0	0	0	Germany	6		0	0	0	1	0	0	0	0	0	0	0	0	0	0	0	0	0	0
507	0	0	0	0	1	0	0	0	0	1	16-40		NA	0	0	0	0	0	NA	0	1	0	0	0	0	1	0	0	USA	34		0	0	0	0	0	0	0	0	0	0	0	0	1	0	0	0	0	0
508	0	1	0	0	0	0	0	0	0	1	15-39		NK	0	0	1	1	0		1	0	0	0	0	0	1	0	0	USA	470		0	0	0	0	0	0	0	0	1	0	0	0	0	0	0	0	0	0
509	0	0	0	1	0	0	0	0	0	1	15-39	17-39		1	1	1	0	0		1	0	0	0	0	0	1	0	0	USA	264		0	0	0	0	0	0	0	0	1	0	0	0	0	0	0	0	0	0
510	0	0	0	0	1	0	0	0	0	1	15-39		NA	0	0	0	0	0	NA	0	1	0	0	0	0	1	0	0	USA	41062		0	0	0	0	0	0	0	0	1	0	0	0	0	0	0	0	0	0
511	0	0	0	0	1	0	0	0	0	1	15-39		NA	0	0	0	0	0	NA	0	1	0	0	0	0	1	0	0	USA	1515		0	0	0	0	0	0	0	0	0	0	0	0	0	0	0	0	0	0
512	0	0	0	0	1	0	0	0	0	1	15-39		NA	0	0	0	0	0	NA	0	1	0	0	0	0	1	0	0	USA	1963		0	0	0	0	0	0	0	0	1	0	0	0	0	0	0	0	0	0
513	0	0	0	0	1	0	0	0	1	0	24-40		NA	0	0	0	0	0	NA	0	1	0	1	0	0	0	0	0	Israel	330		0	0	0	0	0	0	0	0	0	0	0	0	0	0	0	0	1	0
514	0	0	0	0	1	0	0	0	0	1	15-39		NA	0	0	0	0	0	NA	0	1	0	0	0	1	1	0	0	USA and Germany	134184		0	0	0	0	0	0	0	0	0	0	0	0	0	0	0	0	0	0
515	0	0	0	0	1	0	0	0	1	0	23-40		NA	0	0	0	0	0	NA	0	1	0	1	0	0	0	0	0	China	200		0	0	0	0	0	0	0	0	0	0	0	0	0	0	0	0	0	1
516	0	0	0	0	1	0	0	0	0	1	17-40		NA	0	0	0	0	0	NA	0	1	0	1	0	0	0	0	0	China	156		0	0	0	0	0	0	0	0	0	1	0	0	0	0	0	0	0	0
517	0	0	0	0	0	1	0	0	0	1	15-35	18-35		1	0	1	0	0		1	0	0	0	0	0	1	0	0	USA	152		0	0	0	0	0	0	0	0	0	0	0	0	0	0	0	0	0	0
518	0	0	0	0	0	1	0	0	1	0	24-39	29-43		1	0	1	1	0		1	0	0	0	0	0	1	0	0	USA	29		0	0	0	0	0	0	0	0	0	0	0	1	0	0	0	0	0	0
519	0	0	0	0	0	1	0	0	1	0	18-39	29-40		1	0	1	1	0		1	0	0	0	0	0	1	0	0	USA	11		0	0	0	0	0	0	0	0	0	0	0	1	0	0	0	1	0	0
520	0	0	0	0	1	0	0	0	1	0	18-39		NA	0	0	0	0	0	NA	0	1	0	0	0	0	1	0	0	USA	51		1	0	0	0	0	0	0	0	0	0	0	0	0	0	0	0	0	0
521	0	0	0	1	0	0	0	0	0	1	15-29	15-29		1	0	0	0	0		1	0	0	0	0	0	1	0	0	USA	203		0	0	0	0	0	0	0	0	0	0	0	0	0	0	0	0	0	0
522	0	0	0	0	1	0	0	0	1	0	20-39		NA	0	0	0	0	0	NA	0	1	0	0	0	0	1	0	0	USA	77		0	0	0	0	0	0	0	0	0	0	0	0	0	0	0	0	0	0
523	0	0	0	0	1	0	0	0	0	1	15-25		NA	0	0	0	0	0	NA	0	1	0	0	0	1	0	0	0	Germany	397		1	0	0	0	0	0	0	0	0	0	0	0	0	0	0	0	0	0
524	0	0	0	0	1	0	0	0	1	0	20-30		NA	0	0	0	0	0	NA	0	1	0	0	0	1	0	0	0	Greece	13		0	0	0	0	0	0	0	0	0	1	0	0	0	0	0	0	0	0
525	0	0	0	0	1	0	0	0	1	0	23-39		NA	0	0	0	0	0	NA	0	1	0	0	0	1	0	0	0	Ireland	345		0	0	0	0	0	0	0	0	0	0	0	1	0	0	0	0	0	0
526	0	0	0	0	0	1	0	0	1	0	18-35	23-35		1	0	0	0	0		1	0	0	0	0	0	1	0	0	Canada and USA	7		1	1	1	1	0	0	0	1	0	1	0	0	0	0	0	0	0	0
527	1	0	0	0	0	0	0	0	0	1	16-38	16-38		1	0	0	0	0		0	1	0	0	1	0	0	0	0	Australia	86		1	0	0	0	0	0	0	0	0	0	0	0	0	0	0	0	0	0
528	0	0	1	0	0	0	0	0	0	1	15-29	15-29		1	0	0	0	0		1	0	0	0	0	0	1	0	0	USA	201		1	1	1	1	0	1	0	0	0	0	0	1	1	0	0	0	0	0
529	0	0	1	0	0	0	0	0	0	1	15-25	15-25		1	0	0	0	0		1	0	0	0	0	1	0	0	0	France	73		0	0	0	0	0	0	0	0	0	0	0	0	0	0	0	0	0	0
530	0	0	0	1	0	0	0	0	1	0	19-31	19-31		1	0	0	0	0		0	1	0	0	0	1	0	0	0	Sweden	4		0	0	0	0	0	0	0	0	0	1	0	0	0	0	0	0	0	0
531	0	0	0	0	1	0	0	0	0	1	15-18		NA	0	0	0	0	0	NA	0	1	0	1	0	0	0	0	0	China	22		0	1	1	0	0	0	0	0	0	0	0	0	0	0	0	0	0	0
532	0	0	0	0	1	0	0	0	0	1	14-18		NA	0	0	0	0	0	NA	0	1	0	1	0	0	0	0	0	China	59		0	0	0	0	0	0	0	0	1	0	0	0	0	0	0	0	0	0
533	0	0	0	0	1	0	0	0	0	1	17-40		NA	0	0	0	0	0	NA	0	1	0	1	0	0	0	0	0	Turkey	83		0	0	0	0	0	0	0	0	0	0	0	0	0	1	0	0	0	0
534	0	0	0	0	1	0	0	0	0	1	16-24		NA	0	0	0	0	0	NA	0	1	0	0	0	1	0	0	0	Finland	315		0	0	0	1	0	0	0	0	0	0	0	0	0	0	0	0	0	0
535	0	0	0	1	0	0	0	0	0	1	15-18		Mean(SD)=30.42(6.07)	0	0	0	1	0		1	0	0	0	0	1	0	0	0	Germany	784		0	0	0	0	0	0	0	0	0	0	0	0	0	0	0	0	0	0
536	0	0	0	0	1	0	0	0	0	1	13-32		NA	0	0	0	0	0	NA	0	1	0	1	0	0	0	0	0	China	7		0	0	0	0	0	0	0	0	0	0	0	0	0	0	0	1	0	0
537	0	0	0	0	1	0	0	0	1	0	18-25		NA	0	0	0	0	0	NA	0	1	0	1	0	0	0	0	0	China	25		0	0	0	0	0	0	0	0	0	0	1	0	0	0	0	0	0	0
538	1	0	0	0	0	0	0	0	0	1	15-20	15-20		1	0	0	0	0		0	1	0	0	0	1	0	0	0	Canada	79		0	0	0	0	0	1	0	0	0	0	0	0	0	0	0	0	0	0
539	0	0	0	0	1	0	0	0	0	1	13-30		NA	0	0	0	0	0	NA	0	1	0	0	0	0	1	0	0	USA	60		0	0	0	0	0	1	0	0	0	0	0	0	0	0	0	0	0	0
540	0	0	0	0	1	0	0	0	0	1	15-39		NA	0	0	0	0	0	NA	0	1	0	0	0	0	1	0	0	USA	2195		1	0	0	0	0	0	0	0	0	0	0	0	0	0	0	0	0	0
541	0	0	0	0	1	0	0	0	0	1	15-18		NA	0	0	0	0	0	NA	0	1	0	0	0	0	1	0	0	Canada	176		0	0	1	0	0	0	0	0	0	0	0	0	0	0	0	0	0	0
542	0	0	0	0	1	0	0	0	0	1	15-21		NA	0	0	0	0	0	NA	0	1	0	0	0	0	1	0	0	Canada	954		0	0	1	0	0	0	0	0	0	0	0	0	0	0	0	0	0	0
543	0	0	0	0	1	0	0	0	0	1	15-21		NA	0	0	0	0	0	NA	0	1	0	0	0	0	1	0	0	Canada	140		0	0	1	0	0	0	0	0	0	0	0	0	0	0	0	0	0	0
544	0	0	0	0	1	0	0	0	0	1	15-21		NA	0	0	0	0	0	NA	0	1	0	0	0	0	1	0	0	Canada	271		1	0	0	0	0	0	0	0	0	0	0	0	0	0	0	0	0	0
545	0	1	0	0	0	0	0	0	0	1	15-39	18-≥65		1	0	1	1	1		0	1	0	0	0	0	1	0	0	USA	1464		0	0	0	0	0	0	0	0	0	0	0	0	0	0	0	0	0	0
546	0	0	0	0	1	0	0	0	0	1	16-39		NA	0	0	0	0	0	NA	0	1	0	0	0	0	1	0	0	USA	288		1	0	0	0	0	0	0	0	0	0	0	0	0	0	0	0	0	0
547	0	0	0	0	1	0	0	0	1	0	18-40		NA	0	0	0	0	0	NA	0	1	0	0	0	0	1	0	0	USA	111		0	0	0	0	0	1	0	0	0	0	0	0	0	0	0	0	0	0
548	0	0	0	0	1	0	0	0	1	0	18-40		NA	0	0	0	0	0	NA	0	1	0	0	1	0	0	0	0	Australia	113		0	0	0	1	0	0	0	0	0	0	0	0	0	0	0	0	0	0
549	0	0	0	0	1	0	0	0	0	1	15-39		NA	0	0	0	0	0	NA	0	1	0	0	1	0	0	0	0	Australia	12238		1	1	1	0	0	0	0	0	0	0	0	0	0	0	0	0	0	0
550	0	0	0	0	1	0	0	0	0	1	15-39		NA	0	0	0	0	0	NA	0	1	0	0	1	0	0	0	0	Australia	10266		0	0	0	0	0	0	0	0	0	0	0	0	0	0	0	0	0	0
551	0	0	0	0	1	0	0	0	0	1	15-39		NA	0	0	0	0	0	NA	0	1	0	0	0	0	1	0	0	USA	1894		0	0	0	0	0	0	0	0	0	0	0	0	0	0	0	0	0	0
552	0	0	0	1	0	0	0	0	1	0	25-34	25-34		1	0	0	0	0		0	1	0	1	0	0	0	0	0	Japan	13		0	0	0	0	0	0	0	0	0	0	0	1	0	0	0	0	0	0
553	0	0	0	0	1	0	0	0	0	1	15-39		NA	0	0	0	0	0	NA	0	1	0	0	0	0	1	0	0	USA	354		0	1	0	0	0	0	0	0	0	0	0	0	0	0	0	0	0	0
554	0	0	0	0	1	0	0	0	0	1	15-20		NA	0	0	0	0	0	NA	0	1	0	0	0	1	0	0	0	Switzerland	647		1	0	0	0	0	0	0	0	0	0	0	0	0	0	0	0	0	0
555	0	0	1	0	0	0	0	0	1	0	18-40	18-40		1	0	0	0	0		1	0	0	0	1	0	0	0	0	Australia	58		0	0	0	0	0	0	0	0	0	0	0	0	0	0	0	0	0	0
556	0	0	0	0	1	0	0	0	0	1	15-40		NA	0	0	0	0	0	NA	0	1	0	0	0	1	0	0	0	Sweden	99		1	0	0	0	0	0	0	0	0	0	0	0	0	0	0	0	0	0
557	0	1	0	0	0	0	0	0	0	1	16-21	20-29		0	0	0	1	0		1	0	0	0	0	1	0	0	0	Norway	50		0	0	0	0	0	0	0	0	0	0	0	0	0	0	0	0	0	0
558	0	0	0	0	1	0	0	0	0	1	15-35		NA	0	0	0	0	0	NA	0	1	0	0	0	0	1	0	0	Canada	162		0	0	0	0	0	0	0	0	0	1	0	0	0	0	0	0	0	0
559	0	0	0	1	0	0	0	0	1	0	18-39		mean=54	0	0	0	1	0		1	1	0	0	0	0	1	0	0	Canada	36		0	0	0	0	0	0	0	0	0	1	0	0	0	0	0	0	0	0
560	0	0	0	1	0	0	0	0	0	1	15-39	38-71		0	0	0	1	0		0	1	0	0	0	0	1	0	0	Canada	36		0	0	0	0	0	0	0	0	0	1	0	0	0	0	0	0	0	0
561	0	0	0	0	1	0	0	0	0	1	15-24		NA	0	0	0	0	0	NA	0	1	0	0	0	1	0	0	0	UK	2066		0	0	0	0	0	0	0	0	0	0	0	0	0	0	0	0	0	0
562	0	0	0	0	1	0	0	0	1	0	20-39		NA	0	0	0	0	0	NA	0	1	0	0	0	0	1	0	0	USA	13573		0	0	0	0	0	0	0	1	0	0	0	0	0	0	0	0	0	0
563	0	0	0	0	1	0	0	0	1	0	26-40		NA	0	0	0	0	0	NA	0	1	0	1	0	0	0	0	0	Japan	20		0	0	0	0	0	0	0	0	0	0	1	0	0	0	0	0	0	0
564	1	0	0	0	0	0	0	0	0	1	14-34	14-34		1	0	0	0	0		0	1	0	1	0	0	0	0	0	Egypt and Saudi Arabia	40		1	0	0	0	0	0	0	0	0	0	0	0	0	0	0	0	0	0
565	0	0	0	0	1	0	0	0	0	1	15-34		NA	0	0	0	0	0	NA	0	1	0	1	0	0	0	0	0	India	60		0	0	0	0	0	0	0	0	0	0	0	0	0	0	0	0	1	0
566	0	1	0	0	0	0	0	0	0	1	16-25	20-47		0	0	0	1	0		1	0	0	0	0	1	0	0	0	Switzerland	155		0	0	0	0	0	0	0	0	0	0	0	0	0	0	0	0	0	0
567	0	0	0	0	1	0	0	0	1	0	18-39		NA	0	0	0	0	0	NA	0	1	0	0	0	0	1	0	0	USA	78		0	0	0	0	0	0	0	0	0	1	0	0	0	0	0	0	0	0
568	0	0	0	0	1	0	0	0	1	0	20-39		NA	0	0	0	0	0	NA	0	1	0	0	0	0	1	0	0	USA	25		0	0	0	0	0	0	0	0	0	1	0	0	0	0	0	0	0	0
569	0	0	0	0	1	0	0	0	0	1	15-24		NA	0	0	0	0	0	NA	0	1	0	0	1	0	0	0	0	Australia	275		0	0	0	1	0	0	0	0	0	0	0	0	0	0	0	0	0	0
570	0	0	0	0	1	0	0	0	1	0	18-29		NA	0	0	0	0	0	NA	0	1	0	1	0	0	0	0	0	Japan	33		0	0	0	0	0	0	0	0	0	0	0	0	0	0	0	0	0	1
571	0	0	0	0	1	0	0	0	1	0	18-29		NA	0	0	0	0	0	NA	0	1	0	1	0	0	0	0	0	Japan	50		0	0	0	0	0	0	0	0	0	0	0	0	0	0	0	0	0	1
572	0	0	0	0	1	0	0	0	0	1	17-39		NA	0	0	0	0	0	NA	0	1	0	1	0	0	0	0	0	Japan	13		0	0	0	0	0	1	0	0	0	0	0	0	0	0	0	0	0	0
573	0	0	0	0	1	0	0	0	0	1	15-39		NA	0	0	0	0	0	NA	0	1	0	1	0	0	0	0	0	Japan	18		0	0	0	0	0	1	0	0	0	0	0	0	0	0	0	0	0	0
574	0	0	1	0	0	0	0	0	1	0	20-39		NK	1	0	1	1	0		1	0	0	0	0	0	1	0	0	USA	194		0	0	0	0	0	0	0	0	0	0	0	0	0	0	0	0	0	0
575	1	0	0	0	0	0	0	0	0	1	16-21	16-21		1	0	0	0	0		0	1	0	0	0	0	1	0	0	USA	261		1	0	0	0	0	0	0	0	0	0	0	0	0	0	0	0	0	0
576	0	0	0	0	0	1	0	0	1	0	18-27	24-35		0	0	1	0	0		1	0	0	0	0	1	0	0	0	Norway	20		0	1	1	0	0	1	0	0	0	1	0	1	0	0	1	1	0	0
577	0	0	0	0	0	0	1	0	1	0	23-33	25-35		0	0	1	0	0		1	0	0	0	0	1	0	0	0	Norway	16		0	1	1	0	0	1	0	0	0	0	0	1	0	0	1	0	1	0
578	0	0	1	0	0	0	0	0	1	0	18-28	24-35		0	0	1	1	0		1	0	0	0	0	1	0	0	0	Norway	14		0	1	1	0	0	1	0	0	0	1	0	1	0	0	1	0	1	0
579	0	0	0	0	0	1	0	0	1	0	18-28	24-35		0	0	1	1	0		1	0	0	0	0	1	0	0	0	Norway	20		0	1	1	0	0	1	0	0	0	1	0	1	0	0	1	0	1	0
580	0	0	0	0	0	1	0	0	1	0	18-28	24-35		0	0	1	1	0		1	0	0	0	0	1	0	0	0	Norway	20		0	1	1	0	0	1	0	0	0	1	0	1	0	0	1	0	1	0
581	0	0	0	0	0	1	0	0	1	0	18-28	24-35		0	0	1	1	0		1	0	0	0	0	1	0	0	0	Norway	20		0	1	1	0	0	1	0	0	0	1	0	1	0	0	1	0	1	0
582	0	0	0	0	0	0	1	0	0	1	13-32	18-35		0	0	0	1	0		1	0	0	0	0	1	0	0	0	Norway	20		0	1	1	0	0	1	0	0	0	1	0	1	0	0	1	0	1	0
583	0	1	0	0	0	0	0	0	0	1	15-19		Mean=31.5	0	0	0	1	0		1	0	0	0	0	0	1	0	0	USA	591		0	0	0	0	0	0	0	0	0	0	0	0	0	0	0	0	0	0
584	0	0	0	0	1	0	0	0	0	1	15-39		NA	0	0	0	0	0	NA	0	1	0	0	0	1	0	0	0	UK	200954		0	0	0	0	0	0	0	0	0	0	0	0	0	0	0	0	0	0
585	1	0	0	0	0	0	0	0	0	1	15-24	15-24		1	0	0	0	0		0	1	0	1	0	0	0	0	0	Japan	139		1	0	0	0	0	0	0	0	0	0	0	0	0	0	0	0	0	0
586	0	0	0	0	1	0	0	0	0	1	15-25		NA	0	0	0	0	0	NA	0	1	0	0	0	1	0	0	0	France	504		1	0	0	0	0	0	0	0	0	0	0	0	0	0	0	0	0	0
587	0	0	0	0	1	0	0	0	1	0	19-39		NA	0	0	0	0	0	NA	0	1	0	0	0	1	0	0	0	UK	10		0	0	0	0	0	0	0	0	0	0	0	0	0	0	0	0	0	1
588	0	0	0	0	1	0	0	1	0	0	13-17		NA	0	0	0	0	0	NA	0	1	0	0	0	0	1	0	0	USA	26		0	0	0	0	0	0	0	0	0	0	0	1	0	0	0	0	0	0
589	0	0	0	0	0	1	0	0	1	0	18-36	18-39		1	0	1	1	0		1	1	0	0	0	0	1	0	0	USA	30		1	1	1	0	0	0	1	0	0	1	0	1	0	0	1	1	0	0
590	0	0	0	0	0	0	1	0	0	1	13-19	13-19		1	0	0	0	0		1	1	0	0	0	1	0	0	0	Sweden	56		1	1	1	0	0	1	0	0	0	0	0	0	0	0	0	0	0	0
591	0	0	0	0	0	1	0	0	0	1	13-19		NK	1	0	1	0	0		1	1	0	0	0	1	0	0	0	Sweden	23		1	1	1	0	0	1	0	0	0	0	0	0	0	0	0	0	0	0
592	0	0	0	0	1	0	0	0	1	0	25-40		NA	0	0	0	0	0	NA	0	1	0	0	0	0	1	0	0	USA	50		0	0	0	0	0	0	0	0	0	0	0	0	0	0	0	0	1	0
593	0	0	0	0	1	0	0	0	1	0	21-40		NA	0	0	0	0	0	NA	0	1	0	0	0	0	1	0	0	USA	39		0	0	0	0	0	0	0	0	0	0	0	0	0	0	0	0	1	0
594	0	0	0	0	1	0	0	0	0	1	15-24		NA	0	0	0	0	0	NA	0	1	0	0	0	0	1	0	0	Canada	774		1	0	0	1	0	1	1	0	0	0	0	0	0	0	0	0	0	0
595	0	0	0	1	0	0	0	0	0	1	15-39		NK	1	0	1	1	0		1	0	0	0	0	0	1	0	0	USA	78		0	0	0	0	0	0	0	0	0	0	0	0	0	0	0	0	0	0
596	1	0	0	0	0	0	0	0	0	1	17-22	17-22		1	0	0	0	0		0	1	0	0	0	0	1	0	0	USA	114		0	1	0	0	0	0	0	0	0	0	0	0	0	0	0	0	0	0
597	0	0	0	0	1	0	0	0	0	1	15-29		NA	0	0	0	0	0	NA	0	1	0	0	0	0	0	1	0	Brazil	889		0	0	0	0	0	0	1	0	0	0	0	0	0	0	0	0	0	0
598	0	0	0	0	1	0	0	0	0	1	15-39		NA	0	0	0	0	0	NA	0	1	0	0	0	1	0	0	0	UK	200945		0	0	0	0	0	0	0	0	0	0	0	0	0	0	0	0	0	0
599	0	0	0	0	0	0	1	0	0	1	16-24	16-24		1	0	0	0	0		1	0	0	0	0	1	0	0	0	UK	644		0	0	0	0	0	0	0	0	0	0	0	0	0	0	0	0	0	0
600	0	0	0	0	1	0	0	0	0	1	15-19		NA	0	0	0	0	0	NA	0	1	0	0	0	1	0	0	0	UK	145		0	1	0	0	0	0	0	0	0	0	0	0	0	0	0	0	0	0
601	0	0	0	1	0	0	0	0	1	0	19-39	19-39		1	0	0	0	0		1	1	0	0	0	0	1	0	0	Wisconsin	145		0	0	0	0	0	0	0	0	0	0	0	0	0	0	0	0	0	0
602	0	0	0	0	1	0	0	0	0	1	15-39		NA	0	0	0	0	0	NA	0	1	0	0	1	0	0	0	0	Australia	500366		1	1	1	1	1	1	1	1	0	0	0	0	0	0	0	0	0	0
603	0	0	0	0	1	0	0	0	0	1	15-19		NA	0	0	0	0	0	NA	0	1	0	0	0	0	1	0	0	USA	45		0	0	0	0	0	0	0	0	0	0	0	0	0	0	0	0	1	0
604	1	0	0	0	0	0	0	0	0	1	13-25	13-25		1	0	0	0	0		1	1	0	0	0	0	1	0	0	USA	42		1	0	0	0	1	0	0	0	0	0	0	0	0	0	0	0	0	0
605	0	0	1	0	0	0	0	0	0	1	13-23	13-23		1	0	0	0	0		1	1	0	0	0	0	1	0	0	USA	39		0	0	0	0	1	0	0	0	0	0	0	0	0	0	0	0	0	0
606	0	0	0	1	0	0	0	0	0	1	15-39	15-39		0	0	0	0	1		1	0	0	1	0	0	0	0	0	Japan	349		0	0	0	0	0	0	0	0	0	0	0	0	0	0	0	0	0	0
607	0	0	0	0	0	0	1	0	0	1	15-39	15-39		1	0	1	1	1		1	0	0	1	0	0	0	0	0	Japan	40		1	1	1	0	1	1	1	1	0	1	1	1	0	0	1	1	1	0
608	0	0	0	0	1	0	0	0	1	0	19-39		NA	0	0	0	0	0	NA	0	1	0	1	0	0	0	0	0	China	51		0	0	0	0	0	0	0	0	0	0	0	0	0	0	0	0	1	0
609	0	0	0	0	1	0	0	0	1	0	20-25		NA	0	0	0	0	0	NA	0	1	0	1	0	0	0	0	0	Israel		Unknown	0	0	0	0	0	0	0	0	1	0	0	0	0	0	0	0	0	0
610	0	0	0	0	0	0	1	0	0	1	15-29	15-29		1	0	1	0	0		1	0	0	0	0	1	0	0	0	Denmark	822		0	0	0	0	0	0	0	0	0	0	0	0	0	0	0	0	0	0
611	0	0	0	0	1	0	0	0	0	1	15-39		NA	0	0	0	0	0	NA	0	1	0	0	1	0	0	0	0	Queensland	36364		0	0	0	0	0	0	0	0	0	0	0	0	0	0	0	0	0	0
612	0	0	0	0	0	1	0	0	0	1	15-25	25-25		1	0	0	0	0		1	0	0	0	1	0	0	0	0	Queensland	16		0	0	0	0	0	0	0	0	0	0	0	0	0	0	0	0	0	0
613	0	0	0	0	1	0	0	0	1	0	18-39		NA	0	0	0	0	0	NA	0	1	0	0	0	0	1	0	0	Utah	344		0	0	0	0	0	0	0	0	0	0	0	0	0	0	0	0	0	0
614	0	0	1	0	0	0	0	0	0	1	13-18	13-18		1	0	0	0	0		0	1	0	0	0	0	1	0	0	USA	14		1	1	1	0	0	0	0	0	0	0	0	0	0	0	0	0	0	0
615	0	0	1	0	0	0	0	0	0	1	13-18	13-18		1	0	0	0	0		1	1	0	0	0	0	1	0	0	USA	14		0	1	1	0	0	0	0	0	0	0	0	0	0	0	0	0	0	0
616	0	0	0	0	1	0	0	0	0	1	15-19		NA	0	0	0	0	0	NA	0	1	0	1	0	0	0	0	0	Japan	102		1	1	1	0	1	0	0	0	0	0	0	0	0	0	0	0	0	0
617	0	0	0	0	1	0	0	0	0	1	15-29		NA	0	0	0	0	0	NA	0	1	0	1	0	0	0	0	0	Japan	794		1	0	0	0	0	0	0	0	0	0	0	0	0	0	0	0	0	0
618	0	0	0	0	1	0	0	0	1	0	20-40		NA	0	0	0	0	0	NA	0	1	0	1	0	0	0	0	0	Japan	47		0	0	0	0	1	1	0	0	0	0	0	0	0	0	0	0	0	0
619	0	0	0	0	1	0	0	0	0	1	15-24		NA	0	0	0	0	0	NA	0	1	0	0	0	0	1	0	0	USA	2290		1	0	0	0	0	0	0	0	0	0	0	0	0	0	0	0	0	0
620	0	0	0	0	0	1	0	0	0	1	14-18	16-24		0	0	1	1	0		1	0	0	0	0	0	1	0	0	USA	26		0	0	0	0	0	0	0	0	0	0	0	0	0	0	0	0	0	0
621	1	0	0	0	0	0	0	0	0	1	16-24	16-24		1	0	0	0	0		0	1	0	0	0	1	0	0	0	UK	229		1	0	0	0	0	0	0	0	0	0	0	0	0	0	0	0	0	0
622	0	0	0	0	1	0	0	0	0	1	15-24		NA	0	0	0	0	0	NA	0	1	0	0	0	1	0	0	0	England	511		1	0	0	0	0	0	0	0	0	0	0	0	0	0	0	0	0	0
623	1	0	0	0	0	0	0	0	0	1	15-30	15-30		1	0	0	0	0		0	1	1	0	0	0	0	0	0	Morocco	114		1	0	0	0	0	0	0	0	0	0	0	0	0	0	0	0	0	0
624	0	0	0	0	1	0	0	0	0	1	13-19		NA	0	0	0	0	0	NA	0	1	0	0	0	1	0	0	0	Sweden	2822		0	0	0	0	0	0	0	0	0	0	0	0	0	0	0	0	0	0
625	0	0	0	1	0	0	0	0	0	1	15-39	18-39		1	0	1	0	0		1	0	0	0	0	0	1	0	0	Canada	805		0	0	0	0	0	0	0	0	0	0	0	0	0	0	0	0	0	0
626	0	0	0	1	0	0	0	0	0	1	15-39	18-39		1	0	1	0	0		1	0	0	0	0	0	1	0	0	Canada	805		0	0	0	0	0	0	0	0	0	0	0	0	0	0	0	0	0	0
627	0	0	0	0	1	0	0	0	0	1	15-19		NA	0	0	0	0	0	NA	0	1	0	0	0	0	1	0	0	Georgia	182		0	0	0	0	0	0	0	0	0	0	0	0	0	0	0	0	0	0
628	0	0	0	0	1	0	0	0	0	1	15-19		NA	0	0	0	0	0	NA	0	1	0	0	1	0	0	0	0	Sydney	39		0	0	0	0	0	0	0	1	0	0	0	0	0	0	0	0	0	0
629	0	0	0	0	1	0	0	0	1	0	21-40		NA	0	0	0	0	0	NA	0	1	0	1	0	0	0	0	0	China	94		0	0	0	0	0	0	0	0	0	0	0	0	0	0	1	0	0	0
630	0	0	0	0	1	0	0	0	0	1	13-20		NA	0	0	0	0	0	NA	0	1	0	1	0	0	0	0	0	China	82		0	0	0	0	0	0	0	0	0	1	0	0	0	0	0	0	0	0
631	0	0	0	0	1	0	0	0	0	1	13-18		NA	0	0	0	0	0	NA	0	1	0	1	0	0	0	0	0	China	58		0	1	1	0	0	0	0	0	0	0	0	0	0	0	0	0	0	0
632	0	0	0	0	1	0	0	0	0	1	15-39		NA	0	0	0	0	0	NA	0	1	0	0	0	0	1	0	0	USA	21149		0	1	1	0	0	0	0	0	0	0	0	0	0	0	0	0	0	0
633	0	0	0	0	1	0	0	0	0	1	14-21		NA	0	0	0	0	0	NA	0	1	0	1	0	0	0	0	0	China	143		0	0	0	0	0	0	0	0	1	0	0	0	0	0	0	0	0	0
634	0	1	0	0	0	0	0	0	0	1	15-26	18-30		0	0	0	1	0		1	1	0	0	0	0	1	0	0	USA	102		0	0	0	0	0	0	0	0	0	0	0	0	0	0	0	0	0	0
635	0	0	0	0	1	0	0	0	0	1	16-18		NA	0	0	0	0	0	NA	0	1	0	1	0	0	0	0	0	China	14		0	0	0	0	0	0	1	0	0	0	0	0	0	0	0	0	0	0
636	0	0	1	0	0	0	0	0	0	1	15-24	15-24		1	1	0	0	0		0	1	0	1	0	0	0	0	0	China	79		1	0	0	0	0	0	0	0	0	0	0	0	0	0	0	0	0	0
637	0	0	0	0	1	0	0	0	0	1	15-19		NA	0	0	0	0	0	NA	0	1	0	0	0	1	0	0	0	Sweden	737		0	0	0	1	0	0	0	0	0	0	0	0	0	0	0	0	0	0
638	0	0	0	0	1	0	0	0	0	1	15-19		NA	0	0	0	0	0	NA	0	1	0	0	0	1	0	0	0	Sweden	483		0	0	0	1	0	0	0	0	0	0	0	0	0	0	0	0	0	0
639	0	0	0	0	1	0	0	0	1	0	20-39		NA	0	0	0	0	0	NA	0	1	0	1	0	0	0	0	0	China	165		0	0	0	0	0	0	0	0	0	1	0	0	0	0	0	0	0	0
640	0	0	0	1	0	0	0	0	1	0	20-39	24-44		0	1	1	0	0		1	0	0	0	0	0	1	0	0	Canada	426		0	0	0	0	0	0	1	0	0	0	0	1	0	0	1	1	0	0
641	0	0	0	0	1	0	0	0	0	1	15-25		NA	0	0	0	0	0	NA	0	1	0	0	1	0	0	0	0	Australia	33		0	0	0	0	0	0	0	0	0	0	0	0	0	0	0	0	0	0
642	0	0	0	0	1	0	0	0	0	1	15-21		NA	0	0	0	0	0	NA	0	1	0	0	1	0	1	0	0	Canada, USA, Australia and New Zealand	1515		1	0	0	0	0	0	0	0	0	0	0	0	0	0	0	0	0	0
643	0	1	0	0	0	0	0	0	1	0	18-39	18-≥41		0	0	1	1	0		1	0	0	0	0	1	0	0	0	Netherlands	198		0	1	1	0	0	0	0	0	0	0	0	0	0	0	0	0	0	0
644	0	0	1	0	0	0	0	0	0	1	14-39	14-41		1	0	1	0	0		1	0	0	0	0	1	0	0	0	Netherlands	169		0	0	0	0	0	0	0	0	0	0	0	0	0	0	0	0	0	0
645	0	0	1	0	0	0	0	0	0	1	14-39	15-40		1	0	1	0	0		1	0	0	0	0	0	1	0	0	USA	165		0	0	0	0	0	0	0	0	0	0	0	0	0	0	0	0	0	0
646	0	0	0	1	0	0	0	0	0	1	15-29	18-35		0	0	1	1	0		1	0	0	0	0	0	1	0	0	USA	173		1	1	1	0	1	1	0	0	0	0	0	0	0	0	1	0	0	0
647	0	0	1	0	0	0	0	0	0	1	15-39	15-39		1	0	1	0	0		1	0	0	0	0	0	1	0	0	USA	141		0	0	0	0	0	0	0	0	0	0	0	0	0	0	0	0	0	0
648	0	0	1	0	0	0	0	0	0	1	15-39	15-39		1	0	1	0	0		1	0	0	0	0	0	1	0	0	USA	141		0	0	0	0	0	0	0	0	0	0	0	0	0	0	0	0	0	0
649	0	0	0	0	1	0	0	0	1	0	22.6-39.9		NA	0	0	0	0	0	NA	0	1	0	0	0	0	1	0	0	USA	29		0	1	0	0	0	0	0	0	0	0	0	0	0	0	0	0	0	0
650	0	0	0	0	0	1	0	0	1	0	18-39		NK	0	0	1	1	0		1	0	0	0	0	0	1	0	0	USA	19		0	0	0	0	0	0	0	0	0	0	0	0	0	0	0	0	0	0
651	0	0	0	0	1	0	0	0	0	1	15-24		NA	0	0	0	0	0	NA	0	1	0	0	1	0	0	0	0	Australia	192		0	0	0	0	0	0	0	1	0	0	0	0	0	0	0	0	0	0
652	0	0	0	0	0	1	0	0	1	0	19-36	19-49		0	0	1	1	0		1	1	0	0	0	0	1	0	0	USA	12		0	0	0	0	0	0	0	0	0	0	0	0	0	0	0	0	0	0
653	0	0	0	0	0	1	0	0	0	1	17-36	18-39		0	0	1	1	0		1	0	0	0	0	0	1	0	0	USA	30		0	0	0	0	0	0	0	0	0	0	0	0	0	0	0	0	0	0
654	0	0	0	0	1	0	0	0	0	1	15-18		NA	0	0	0	0	0	NA	0	1	1	0	0	0	0	0	0	Egypt	86		1	0	0	0	0	0	0	0	0	0	0	0	0	0	0	0	0	0
655	0	0	0	0	1	0	0	0	1	0	18-40		NA	0	0	0	0	0	NA	0	1	0	0	0	1	0	0	0	Netherlands	52		0	0	0	0	0	0	0	0	0	0	0	0	0	0	0	0	1	0
656	0	1	0	0	0	0	0	0	1	0	26-39	26-39		1	0	0	0	0		0	1	0	1	0	0	0	0	0	Japan	53		0	0	0	0	0	0	0	0	0	0	0	0	0	0	0	0	1	0
657	0	0	0	0	1	0	0	0	0	1	16-39		NA	0	0	0	0	0	NA	0	1	0	0	0	0	1	0	0	Mexico	112		1	0	0	0	0	0	0	0	0	0	0	0	0	0	0	0	0	0
658	0	0	0	0	1	0	0	0	0	1	13-18		NA	0	0	0	0	0	NA	0	1	0	0	0	1	0	0	0	Italy	13		0	0	0	0	0	0	0	0	0	0	0	0	0	0	0	0	1	1
659	1	0	0	0	0	0	0	1	0	0	13-16	14-19		0	0	1	0	0		1	1	0	0	0	1	0	0	0	Denmark	14		0	0	0	0	0	0	0	0	0	0	0	0	0	0	0	0	0	0
660	0	0	0	0	1	0	0	0	0	1	13-24		NA	0	0	0	0	0	NA	0	1	0	1	0	0	0	0	0	Japan	9		0	0	0	0	0	0	0	0	1	0	0	0	0	0	0	0	0	0
661	0	1	0	0	0	0	0	1	0	0	14-16.5	14-16.5		1	0	0	0	0		1	1	0	0	0	1	0	0	0	Turkey	11		1	0	0	0	0	0	0	0	0	0	0	0	0	0	0	0	0	0
662	0	0	0	1	0	0	0	0	0	1	15-29	15-29		1	0	0	0	0		1	1	0	0	0	0	1	0	0	USA	193		0	0	0	0	0	0	0	0	0	0	0	0	0	0	0	0	0	0
663	0	1	0	0	0	0	0	0	1	0	20-40	20-40		1	0	0	0	0		0	1	0	1	0	0	0	0	0	Japan	149		0	0	0	0	0	0	0	0	0	0	0	0	0	0	0	0	0	1
664	0	0	0	0	1	0	0	0	0	1	15-30		NA	0	0	0	0	0	NA	0	1	0	1	0	0	0	0	0	India	145		0	0	0	0	0	0	0	0	0	0	0	1	0	0	0	0	0	0
665	0	0	0	0	1	0	0	0	1	0	24-35		NA	0	0	0	0	0	NA	0	1	0	1	0	0	0	0	0	India	46		0	0	0	0	0	0	0	1	0	0	0	0	0	0	0	0	0	0
666	0	0	0	0	1	0	0	0	0	1	15-19		NA	0	0	0	0	0	NA	0	1	0	0	0	1	0	0	0	19 European countries		NS	0	0	1	0	0	0	0	0	0	0	0	0	0	0	0	0	0	0
667	0	0	1	0	0	0	0	0	1	0	19-36	19-36		1	0	0	0	0		0	1	0	0	0	0	1	0	0	USA	12		0	0	0	0	0	0	0	0	0	0	0	0	0	0	0	0	0	0
668	1	0	0	0	0	0	0	0	0	1	14-21	14-21		1	0	0	0	0		1	1	0	0	0	0	1	0	0	USA	17		0	0	0	0	0	0	0	0	0	0	0	0	0	0	0	0	0	0
669	0	0	0	1	0	0	0	0	0	1	15-39		NK	1	0	1	1	0		1	0	0	0	0	0	1	0	0	USA	176		0	0	0	0	0	0	0	0	0	0	0	0	0	0	0	0	0	0
670	0	0	0	0	0	1	0	0	1	0	18-39	18-39		1	0	0	0	0		1	0	0	0	0	0	1	0	0	Canada	13		0	0	0	0	0	0	0	0	0	0	0	0	0	0	0	0	0	0
671	0	0	1	0	0	0	0	0	0	1	16-24	16-30		1	0	0	0	0		1	0	0	0	0	1	0	0	0	UK	112		0	0	0	0	0	0	0	0	0	0	0	0	0	0	0	0	0	0
672	0	0	0	0	1	0	0	0	0	1	16-20		NA	0	0	0	0	0	NA	0	1	0	0	0	0	1	0	0	Mexico	57		1	0	0	0	0	0	0	0	0	0	0	0	0	0	0	0	0	0
673	0	0	0	0	1	0	0	0	0	1	15-39		NA	0	0	0	0	0	NA	0	1	0	0	0	0	1	0	0	Mexico	88		1	0	0	0	0	0	0	0	0	0	0	0	0	0	0	0	0	0
674	0	0	0	0	1	0	0	0	0	1	13-20		NA	0	0	0	0	0	NA	0	1	0	1	0	0	0	0	0	India	30		0	0	0	0	0	0	0	0	0	0	0	0	0	0	0	0	0	0
675	0	0	1	0	0	0	0	0	1	0	19-31	19-31		1	0	0	0	0		0	1	0	0	0	0	1	0	0	USA	129		0	0	0	0	1	0	0	0	0	0	0	0	0	0	0	0	0	0
676	0	0	0	0	1	0	0	0	0	1	15-21		NA	0	0	0	0	0	NA	0	1	0	1	0	0	0	0	0	South Korea	53		0	0	0	0	0	0	0	0	1	0	0	0	0	0	0	0	0	0
677	0	0	0	0	1	0	0	0	1	0	18-39		NA	0	0	0	0	0	NA	0	1	0	0	0	1	0	0	0	Netherlands	2527		0	0	0	0	0	0	0	0	0	0	0	0	0	0	0	0	0	0
678	0	0	0	0	1	0	0	0	1	0	20-39		NA	0	0	0	0	0	NA	0	1	0	1	0	0	0	0	0	Japan	20		0	0	0	0	0	0	0	0	0	0	0	0	0	0	0	0	0	0
679	0	0	0	0	1	0	0	0	0	1	15-39		NA	0	0	0	0	0	NA	0	1	0	0	0	0	1	0	0	USA	2263		0	0	0	0	1	0	0	0	0	0	0	0	0	0	0	0	0	0
680	0	0	0	0	1	0	0	0	1	0	18-24		NA	0	0	0	0	0	NA	0	1	0	0	0	1	0	0	0	Denmark	34		0	0	0	0	0	0	0	0	0	1	0	0	0	0	0	0	0	0
681	0	0	0	0	1	0	0	0	0	1	15-39		NA	0	0	0	0	0	NA	0	1	0	0	0	1	0	0	0	Denmark	32548		0	0	0	0	0	0	0	0	0	0	0	0	0	0	0	0	0	0
682	0	0	0	0	1	0	0	0	0	1	16-20		NA	0	0	0	0	0	NA	0	1	0	1	0	0	0	0	0	South Korea	129		0	0	0	0	0	0	0	0	1	0	0	0	0	0	0	0	0	0
683	0	0	0	0	1	0	0	0	1	0	25-34		NA	0	0	0	0	0	NA	0	1	0	0	0	0	1	0	0	USA	88		0	0	0	0	0	0	0	0	1	0	0	0	0	0	0	0	0	0
684	0	0	0	0	1	0	0	0	0	1	15-20		NA	0	0	0	0	0	NA	0	1	0	1	0	0	0	0	0	China	14		0	0	0	0	0	0	0	0	1	0	0	0	0	0	0	0	0	0
685	0	0	0	0	1	0	0	0	1	0	19-39		NA	0	0	0	0	0	NA	0	1	0	0	0	0	1	0	0	USA	309413		0	0	0	0	0	0	0	0	0	0	0	0	0	0	0	0	0	0
686	0	0	0	0	1	0	0	1	0	0	15-17		NA	0	0	0	0	0	NA	0	1	0	0	0	0	1	0	0	USA	13881		0	0	0	0	0	0	0	0	0	0	0	0	0	0	0	0	0	0
687	0	0	0	0	1	0	0	0	0	1	15-39		NA	0	0	0	0	0	NA	0	1	0	0	0	0	1	0	0	USA	39565		0	0	0	0	0	0	0	0	0	0	0	0	0	0	1	0	0	0
688	0	0	0	0	1	0	0	0	0	1	13-18		NA	0	0	0	0	0	NA	0	1	0	0	0	0	1	0	0	USA	716		0	0	0	0	1	0	0	0	0	0	0	0	0	0	0	0	0	0
689	0	0	0	0	1	0	0	0	0	1	13-25		NA	0	0	0	0	0	NA	0	1	0	0	0	1	0	0	0	Norway	4102		0	0	0	0	0	0	0	0	0	0	0	0	0	0	0	0	0	0
690	0	0	0	0	1	0	0	0	0	1	13-25		NA	0	0	0	0	0	NA	0	1	0	0	0	1	0	0	0	Norway	4102		0	0	0	0	0	0	0	0	0	0	0	0	0	0	0	0	0	0
691	1	0	0	0	0	0	0	0	0	1	13-38	18-39		0	0	1	0	0		1	0	0	0	0	0	1	0	0	USA	49		0	0	0	0	0	0	0	0	0	0	0	0	0	0	0	0	0	0
692	0	0	0	0	1	0	0	0	0	1	15-39		NA	0	0	0	0	0	NA	0	1	0	0	0	0	1	0	0	USA	146418		0	1	1	0	1	1	1	1	1	1	1	1	1	0	1	1	1	1
693	0	0	0	0	1	0	0	0	0	1	15-39		NA	0	0	0	0	0	NA	0	1	0	0	0	0	1	0	0	USA	9335		0	0	0	1	0	0	0	0	0	0	0	0	0	0	0	0	0	0
694	0	0	0	0	1	0	0	0	1	0	24-39		NA	0	0	0	0	0	NA	0	1	0	1	0	1	0	0	0	Netherlands, Sweden, Singapore	103		0	0	0	0	0	0	0	0	0	0	0	1	0	0	0	0	0	0
695	0	0	1	0	0	0	0	0	0	1	13-19	13-19		1	1	1	1	1		1	1	0	0	0	1	0	0	0	UK	55		0	1	1	0	0	0	0	0	0	0	0	0	0	0	0	0	0	0
696	0	0	0	1	0	0	0	0	0	1	13-34	18-34		0	0	1	1	0		1	0	0	0	0	0	1	0	0	Canada	575		0	0	0	0	0	0	0	0	0	0	0	0	0	0	0	0	0	0
697	0	0	0	0	1	0	0	0	1	0	18-40		NA	0	0	0	0	0	NA	0	1	0	0	0	0	1	0	0	USA	35		0	0	0	0	0	0	0	0	0	0	1	0	0	0	0	0	0	0
698	0	0	0	0	1	0	0	0	0	1	15-26		NA	0	0	0	0	0	NA	0	1	0	0	0	0	1	0	0	USA	66		1	0	0	0	0	0	0	0	0	0	0	0	0	0	0	0	0	0
699	0	1	0	0	0	0	0	0	0	1	13-19	13-19		1	0	1	1	0		1	1	0	0	0	1	0	0	0	Sweden	42		0	0	0	0	0	0	0	0	0	0	0	0	0	0	0	0	0	0
700	0	0	0	1	0	0	0	0	0	1	13-19	13-19		1	1	1	1	0		1	0	0	1	0	0	0	0	0	India	100		0	0	0	0	0	0	0	0	0	0	0	0	0	0	0	0	0	0
701	1	0	0	0	0	0	0	0	0	1	14-30	15-30		1	0	0	0	0		0	1	0	0	0	1	0	0	0	France	183		1	0	0	0	0	0	0	0	0	0	0	0	0	0	0	0	0	0
702	0	0	0	1	0	0	0	0	0	1	13-18	13-18		1	0	0	0	0		1	0	0	1	0	0	0	0	0	China	54		0	0	0	0	0	0	0	0	0	0	0	0	0	0	0	0	0	0
703	0	0	0	0	1	0	0	0	1	0	25-35		NA	0	0	0	0	0	NA	0	1	0	1	0	0	0	0	0	South Korea	42		0	0	0	0	0	0	0	0	0	0	0	1	0	0	0	0	0	0
704	1	0	0	0	0	0	0	0	1	0	18-35	18-35		1	0	1	0	0		1	0	0	0	0	1	0	0	0	Netherlands	433		0	0	0	0	0	0	0	0	0	0	0	0	0	0	0	0	0	0
705	0	0	0	1	0	0	0	0	1	0	18-35	18-35		1	0	1	0	0		1	0	0	0	0	1	0	0	0	Netherlands	83		0	0	0	0	0	0	0	0	0	0	0	0	0	0	0	0	0	0
706	0	0	0	1	0	0	0	0	1	0	18-35		mean(SD)=29.6(4.8)	1	0	1	1	0		1	1	0	0	0	1	0	0	0	Netherlands	117		0	0	0	0	0	0	0	0	0	0	0	0	0	0	0	0	0	0
707	0	0	0	1	0	0	0	0	0	1	15-39	15-39		1	0	0	0	0		1	0	0	0	0	0	1	0	0	USA	52		0	0	0	0	0	0	0	0	0	0	0	0	0	0	0	0	0	0
708	0	0	0	0	1	0	0	0	0	1	15-20.9		NA	0	0	0	0	0	NA	0	1	0	0	0	0	1	0	0	Canada	1574		1	1	1	0	1	1	0	0	0	0	0	0	0	0	1	0	0	0
709	0	0	0	0	1	0	0	0	0	1	15-39		NA	0	0	0	0	0	NA	0	1	0	0	0	0	1	0	0	USA	19392		1	1	0	0	0	0	0	0	0	0	0	0	0	0	0	0	0	0
710	1	0	0	0	0	0	0	0	0	1	15-21	15-21		1	0	0	0	0		0	1	0	0	0	0	1	0	0	USA, Canada	1036		0	1	0	0	0	0	0	0	0	0	0	0	0	0	0	0	0	0
711	0	0	0	0	1	0	0	0	0	1	15-39		NA	0	0	0	0	0	NA	0	1	0	0	0	0	1	0	0	USA	1138		0	1	0	0	0	0	0	0	0	0	0	0	0	0	0	0	0	0
712	1	0	0	0	0	0	0	0	0	1	16-29	16-29		1	0	1	1	0		0	1	0	0	0	1	0	0	0	Germany	120		1	0	0	0	0	0	0	0	0	0	0	0	0	0	0	0	0	0
713	0	0	0	0	1	0	0	0	0	1	15-29		NA	0	0	0	0	0	NA	0	1	0	1	0	0	0	0	0	Japan	362		0	0	0	0	0	0	0	0	0	0	0	0	0	0	0	0	0	0
714	0	1	0	0	0	0	0	0	1	0	19-40	19-40		1	0	0	0	0		0	1	0	0	0	0	0	1	0	Brazil	41		0	0	0	0	0	0	0	0	0	1	0	0	0	0	0	0	0	0
715	0	0	1	0	0	0	0	0	0	1	15-35	15-35		1	0	0	0	0		0	1	0	0	0	1	0	0	0	Germany	751		0	0	0	0	0	0	0	0	0	0	0	0	0	0	0	0	0	0
716	0	0	0	0	1	0	0	0	1	0	20-30		NA	0	0	0	0	0	NA	0	1	0	1	0	0	0	0	0	Japan	118		0	0	0	0	0	0	0	0	1	0	0	0	0	0	0	0	0	0
717	0	1	0	0	0	0	0	0	1	0	22-40	22-40		1	0	0	0	0		0	1	0	1	0	0	0	0	0	Nepal	20		0	0	0	0	0	0	0	0	0	0	0	0	0	0	0	0	0	1
718	0	0	0	0	1	0	0	0	1	0	21-29		NA	0	0	0	0	0	NA	0	1	0	1	0	0	0	0	0	South Korea	22		0	0	0	0	0	0	0	0	0	0	0	0	0	0	0	0	0	1
719	1	0	0	0	0	0	0	0	1	0	20-29	20-29		0	0	0	0	1		1	0	0	1	0	0	0	0	0	South Korea	12		0	0	0	0	0	0	0	0	0	0	0	0	0	0	0	0	0	0
720	0	0	0	0	1	0	0	0	0	1	15-39		NA	0	0	0	0	0	NA	0	1	0	1	0	0	0	0	0	Taiwan	3531		0	0	0	0	0	0	0	0	0	0	0	0	0	0	0	0	0	0
721	0	0	0	1	0	0	0	0	0	1	13-25		NA	0	0	0	0	0	NA	0	1	0	0	0	0	1	0	0	USA	82		0	0	0	0	0	0	0	0	0	0	0	0	0	0	0	0	0	0
722	0	0	0	0	1	0	0	0	1	0	20-25		NA	0	0	0	0	0	NA	0	1	0	0	0	1	0	0	0	Turkey	56		0	0	0	0	0	0	0	0	0	0	0	0	0	0	0	0	1	0
723	0	0	0	0	1	0	0	0	1	0	20-25		NA	0	0	0	0	0	NA	0	1	0	0	0	1	0	0	0	Turkey	141		0	0	0	0	0	0	0	0	0	0	0	0	0	0	0	0	1	0
724	0	0	1	0	0	0	0	0	0	1	13-19	13-19		1	0	1	0	0		1	0	0	0	0	0	1	0	0	USA	17		0	0	0	0	0	0	0	0	0	0	0	0	0	0	0	0	0	0
725	0	0	0	0	1	0	0	0	0	1	13-36		NA	0	0	0	0	0	NA	0	1	0	0	0	1	0	0	0	Turkey	10		0	0	0	0	0	0	0	0	0	0	0	0	0	0	1	0	0	0
726	0	0	0	0	1	0	0	0	0	1	15-19		NA	0	0	0	0	0	NA	0	1	0	0	0	1	0	0	0	Austria	1842		0	0	0	1	0	0	0	0	0	0	0	0	0	0	0	0	0	0
727	0	0	0	0	1	0	0	0	0	1	15-20		NA	0	0	0	0	0	NA	0	1	0	0	0	0	1	0	0	USA	80		1	1	1	0	0	0	0	0	0	0	0	0	0	0	0	0	0	0
728	0	0	0	0	1	0	0	0	0	1	13-19		NA	0	0	0	0	0	NA	0	1	0	0	0	0	1	0	0	USA	55		1	0	1	0	0	0	0	0	0	0	0	0	0	0	0	0	0	0
729	0	0	1	0	0	0	0	0	0	1	15-39	15-39		1	0	0	0	0		1	1	1	0	0	0	0	0	0	Malawi	19		1	0	0	0	0	0	0	0	0	0	0	0	0	0	0	0	0	0
730	1	0	0	0	0	0	0	0	0	1	15-29	15-29		1	0	0	0	0		0	1	0	0	0	1	0	0	0	Pan-european	793		0	0	0	0	0	1	0	0	0	0	0	0	0	0	0	0	0	0
731	0	0	0	0	1	0	0	0	0	1	15-39		NA	0	0	0	0	0	NA	0	1	0	0	0	0	1	0	0	Canada	7122		0	0	0	0	0	0	0	0	0	0	0	0	0	0	0	0	0	0
732	0	0	0	0	1	0	0	0	1	0	20-39		NA	0	0	0	0	0	NA	0	1	0	1	0	0	0	0	0	Japan	328		0	0	0	0	0	0	0	0	0	0	0	0	0	0	0	0	0	1
733	1	0	0	0	0	0	0	0	0	1	15-18	15-18		1	0	0	0	0		0	1	0	1	0	0	0	0	0	Japan	41		1	0	0	0	0	0	0	0	0	0	0	0	0	0	0	0	0	0
734	0	0	0	0	1	0	0	0	0	1	15-27		NA	0	0	0	0	0	NA	0	1	0	0	1	0	0	0	0	Australia	76		0	0	0	0	0	0	0	0	0	0	0	0	0	0	0	0	0	0
735	0	1	0	0	0	0	0	0	0	1	15-39	18-64		1	0	1	1	0		1	1	0	0	0	0	1	0	0	USA	953		0	0	0	0	0	0	0	0	0	0	0	0	0	0	0	0	0	0
736	0	1	0	0	0	0	0	0	0	1	15-39	20-85		0	0	0	1	0		1	1	0	0	0	0	1	0	0	USA	875		0	0	0	0	0	0	0	0	0	0	0	0	0	0	0	0	0	0
737	0	1	0	0	0	0	0	0	0	1	15-39	20-64		0	0	0	1	0		1	0	0	0	0	0	1	0	0	USA	1163		0	0	0	0	0	0	0	0	0	0	0	0	0	0	0	0	0	0
738	0	1	0	0	0	0	0	0	0	1	15-39	20-64		0	0	0	1	0		1	1	0	0	0	0	1	0	0	USA	1216		0	0	0	0	0	0	0	0	0	0	0	0	0	0	0	0	0	0
739	0	0	0	0	1	0	0	0	0	1	15-39		NA	0	0	0	0	0	NA	0	1	0	0	0	0	1	0	0	USA	53274		0	0	0	0	0	0	0	0	0	0	0	0	0	0	0	0	0	0
740	0	0	0	0	0	0	1	0	0	1	15-37	19-45		0	0	1	1	0		1	0	0	0	0	0	1	0	0	USA	28		0	0	0	0	0	0	0	0	0	0	0	0	0	0	0	0	0	0
741	0	1	0	0	0	0	0	0	0	1	15-39	20-64		0	0	0	1	0		1	1	0	0	0	0	1	0	0	USA	1019		0	0	0	0	0	0	0	0	0	0	0	0	0	0	0	0	0	0
742	0	1	0	0	0	0	0	0	0	1	13-30	16-30		0	0	0	1	0		1	0	0	0	0	0	1	0	0	USA	39		0	0	0	0	0	0	0	0	0	0	0	0	0	0	0	0	0	0
743	0	0	0	0	0	1	0	0	0	1	16-39	16-39		0	0	0	1	0		1	1	0	1	0	0	0	0	0	Singapore	23		0	0	0	0	0	0	0	0	0	0	0	0	0	0	0	0	0	0
744	1	0	0	0	0	0	0	0	0	1	15-39	21-49		0	0	1	1	0		1	1	0	0	0	0	1	0	0	USA	51		0	0	0	0	0	0	0	0	0	0	0	0	0	0	0	0	0	0
745	0	0	0	0	1	0	0	0	0	1	15-39		NA	0	0	0	0	0	NA	0	1	0	0	0	0	1	0	0	USA	9353		0	1	0	0	0	0	0	0	0	0	0	0	0	0	0	0	0	0
746	0	0	0	0	1	0	0	0	0	1	15-39		NA	0	0	0	0	0	NA	0	1	0	0	0	0	1	0	0	USA	16827		0	0	0	0	0	0	0	0	0	0	0	0	0	0	0	0	0	0
747	0	0	1	0	0	0	0	0	0	1	15-39	15-41		1	0	1	0	0		1	0	0	0	0	0	1	0	0	USA	523		1	1	1	0	0	1	0	0	0	0	0	0	0	0	1	0	0	0
748	0	0	0	0	1	0	0	0	0	1	15-39		NA	0	0	0	0	0	NA	0	1	0	0	0	0	1	0	0	USA	5331		0	0	0	0	0	0	0	0	0	0	0	1	0	0	0	0	0	0
749	0	0	0	0	1	0	0	0	0	1	15-39		NA	0	0	0	0	0	NA	0	1	0	0	0	0	1	0	0	USA	6322		0	0	0	0	0	0	0	0	0	0	0	0	0	0	0	0	0	0
750	0	0	1	0	0	0	0	0	0	1	15-39	15-41		1	0	1	0	0		1	0	0	0	0	0	1	0	0	USA	465		1	1	1	0	0	1	0	0	0	0	0	0	0	0	1	0	0	0
751	0	0	0	0	1	0	0	0	0	1	15-39		NA	0	0	0	0	0	NA	0	1	0	0	0	0	1	0	0	USA	125750		0	0	0	0	0	0	0	0	0	0	0	0	0	0	0	0	0	0
752	0	0	0	0	1	0	0	0	0	1	15-39		NA	0	0	0	0	0	NA	0	1	0	0	0	0	1	0	0	USA	79176		0	0	0	0	0	0	0	0	0	0	0	0	0	0	0	0	0	0
753	0	0	0	0	1	0	0	0	0	1	15-39		NA	0	0	0	0	0	NA	0	1	0	0	0	0	1	0	0	USA	5085		0	1	0	0	0	0	0	0	0	0	0	0	0	0	0	0	0	0
754	0	0	0	0	1	0	0	0	0	1	15-39		NA	0	0	0	0	0	NA	0	1	0	0	0	0	1	0	0	USA	52774		0	1	1	0	0	0	0	1	1	0	0	1	0	0	1	1	1	0
755	0	0	0	0	0	1	0	0	1	0	25-39	25-39		0	0	0	0	1		1	0	0	0	0	0	1	0	0	USA	5		0	1	0	0	0	0	0	1	0	0	0	1	0	0	0	0	1	0
756	0	0	0	0	0	1	0	0	0	1	16-38	16-38		1	0	0	0	0		1	0	0	0	0	0	1	0	0	USA	22		0	0	0	0	0	0	0	0	0	0	0	0	0	0	0	0	0	0
757	0	0	0	0	1	0	0	0	1	0	18-39		NA	0	0	0	0	0	NA	0	1	0	0	0	0	1	0	0	USA	61		0	0	0	0	0	0	0	0	0	0	0	0	0	0	0	0	0	0
758	0	0	0	0	0	1	0	0	0	1	13-18	13-18		1	0	0	0	0		1	0	0	0	0	0	1	0	0	USA, also any english international blogs	7		0	0	0	0	0	0	0	0	0	0	0	0	0	0	0	0	0	0
759	0	0	0	0	0	0	1	0	0	1	13-20	13-20		1	0	0	0	0		1	1	0	0	0	1	0	0	0	UK	10		0	0	0	0	0	0	0	0	0	0	0	0	0	0	0	0	0	0
760	0	0	0	0	0	0	1	1	0	0	13-17	13-17		1	0	0	0	0		1	1	0	0	0	0	1	0	0	USA	44		0	0	0	0	0	0	0	0	0	0	0	0	0	0	0	0	0	0
761	0	0	0	0	1	0	0	0	0	1	15-39		NA	0	0	0	0	0	NA	0	1	0	0	0	0	1	0	0	USA	9573		0	0	1	0	0	0	0	0	0	0	0	0	0	0	0	0	0	0
762	0	0	0	0	1	0	0	0	0	1	15-39		NA	0	0	0	0	0	NA	0	1	0	0	0	0	1	0	0	USA	3489		0	0	1	0	0	0	0	0	0	0	0	0	0	0	0	0	0	0
763	0	0	0	0	0	1	0	0	0	1	16-40	15-39		1	0	1	1	0		1	0	0	0	0	0	1	0	0	US	19		0	0	0	0	0	0	0	0	0	0	0	0	0	0	0	0	0	0
764	0	0	0	0	1	0	0	0	0	1	15-39		NA	0	0	0	0	0	NA	0	1	0	0	0	0	1	0	0	US	7688		1	0	0	0	0	0	0	0	0	0	0	0	0	0	0	0	0	0
765	0	0	0	1	0	0	0	0	0	1	16-40	17-41		0	0	1	0	0		1	0	0	0	0	0	1	0	0	US	110		1	1	1	0	0	0	0	0	0	0	0	0	0	0	0	0	0	0
766	0	0	1	0	0	0	0	0	0	1	15-39	15-41		1	0	1	0	0		1	0	0	0	0	0	1	0	0	US	525		1	1	1	0	0	1	1	0	0	0	0	0	0	0	0	0	0	0
767	0	0	0	0	0	1	0	0	0	1	16-40	16-40		0	0	0	0	1		1	1	0	0	0	1	0	0	0	GB	33		1	1	1	1	1	1	0	1	0	0	0	0	0	0	0	0	0	0
768	0	0	0	0	1	0	0	0	1	0	20-34		NA	0	0	0	0	0	NA	0	1	0	0	0	1	0	0	0	Finland	11417		0	0	0	0	0	0	0	0	0	0	0	0	0	0	0	0	0	0
769	1	0	0	0	0	0	0	0	0	1	16-39	16-39		0	0	1	0	0		1	0	0	0	0	0	1	0	0	US	20		0	0	0	0	0	0	0	0	0	0	0	0	0	0	0	0	0	0
770	0	0	0	1	0	0	0	0	1	0	18-39	19-44		0	0	1	0	0		1	0	0	0	0	0	1	0	0	US	872		0	0	0	0	0	0	0	0	0	0	0	0	0	0	0	0	0	0
771	0	0	0	0	1	0	0	0	0	1	15-30		NA	0	0	0	0	0	NA	0	1	0	0	1	0	0	0	0	Australia	8636		1	1	0	1	1	1	0	1	1	0	0	0	0	0	0	0	0	0
772	0	0	0	0	1	0	0	0	1	0	18-40		NA	0	0	0	0	0	NA	0	1	0	0	0	0	1	0	0	US	4156		0	0	0	0	0	0	0	0	0	0	0	0	0	0	0	0	1	1
773	0	0	0	0	1	0	0	0	0	1	13-25		NA	0	0	0	0	0	NA	0	1	0	1	0	0	0	0	0	Pakistan	42		0	0	0	0	0	0	0	0	0	0	0	1	0	0	0	0	0	0
774	1	0	0	0	0	0	0	0	1	0	22-39	22-39		1	0	0	0	0		0	1	0	0	0	0	1	0	0	USA	12		0	0	0	0	0	0	0	0	0	1	0	0	0	0	0	0	0	0
775	0	1	0	0	0	0	0	0	1	0	18-40	18-40		1	0	0	0	0		0	1	0	1	0	0	0	0	0	Japan	103		0	0	0	0	0	0	0	0	0	0	0	0	0	0	0	0	0	1
776	0	0	0	0	1	0	0	0	0	1	16-35		NA	0	0	0	0	0	NA	0	1	0	1	0	0	0	0	0	Korea	137		0	0	0	0	0	0	0	0	0	0	0	0	0	0	0	0	0	1
777	0	0	0	1	0	0	0	0	0	1	15-35	18-40		0	0	1	1	0		1	1	0	0	0	0	1	0	0	US	377		0	0	0	0	0	0	0	0	0	0	0	0	0	0	1	0	0	0
778	0	0	0	0	1	0	0	0	1	0	20-39		NA	0	0	0	0	0	NA	0	1	0	1	0	0	0	0	0	Korea	5581		0	0	0	0	0	0	0	0	1	0	0	0	0	0	0	0	0	0
779	0	0	0	0	1	0	0	0	1	0	25-40		NA	0	0	0	0	0	NA	0	1	0	1	0	0	0	0	0	Korea	52		0	0	0	0	0	0	0	0	0	0	1	0	0	0	0	0	0	0
780	0	0	0	0	1	0	0	0	1	0	19-24		NA	0	0	0	0	0	NA	0	1	0	1	0	0	0	0	0	Korea	32		0	0	0	0	0	0	0	0	1	0	0	0	0	0	0	0	0	0
781	0	0	0	0	1	0	0	0	0	1	14-29		NA	0	0	0	0	0	NA	0	1	0	1	0	0	0	0	0	Korea	781		1	0	0	0	0	0	0	0	0	0	0	0	0	0	0	0	0	0
782	0	0	0	0	0	0	1	0	1	0	20-32	24-34		1	1	0	0	0		1	0	0	0	0	0	1	0	0	US	8		0	1	1	0	0	0	0	0	0	0	0	0	0	0	0	0	0	0
783	0	0	0	1	0	0	0	0	0	1	15-39	15-39		1	0	0	0	0		1	0	0	0	0	0	1	0	0	US	44		0	0	0	0	0	0	0	0	0	0	0	0	0	0	0	0	0	0
784	0	0	0	1	0	0	0	0	0	1	15-39		NA	0	0	0	0	0	NA	0	1	0	0	0	0	1	0	0	US	91		0	0	0	0	0	0	0	0	0	0	0	0	0	0	0	0	0	0
785	0	0	0	1	0	0	0	0	0	1	15-35	20-39		0	0	0	1	0		1	0	0	0	0	0	1	0	0	US	979		0	0	0	0	0	0	0	0	0	0	0	0	0	0	0	0	0	0
786	0	1	0	0	0	0	0	0	0	1	15-40	20-≥65		0	0	0	1	0		1	0	0	0	0	0	1	0	0	US	8375		0	0	0	0	0	0	0	0	0	0	0	0	0	0	0	0	0	0
787	0	0	0	1	0	0	0	0	1	0	18-37	20-39		0	0	1	1	0		1	0	0	0	0	0	1	0	0	US	1198		0	0	0	0	0	0	0	0	0	0	0	0	0	0	0	0	0	0
788	0	0	1	0	0	0	0	0	1	0	18-39	18-39		1	0	0	0	0		1	0	0	0	0	0	1	0	0	US	1700		0	0	0	0	0	0	0	0	0	0	0	0	0	0	0	0	0	0
789	0	0	0	0	1	0	0	0	1	0	18-34		NA	0	0	0	0	0	NA	0	1	0	0	0	1	0	0	0	Norway	139		0	0	0	0	0	0	0	0	0	0	0	0	0	0	0	1	0	0
790	0	0	0	0	1	0	0	0	0	1	15-19		NA	0	0	0	0	0	NA	0	1	0	0	0	0	1	0	0	Canada	204		0	0	0	0	0	0	0	0	0	0	0	0	0	0	0	0	0	0
791	0	1	0	0	0	0	0	0	0	1	15-40	15-40		1	0	0	0	0		1	1	0	0	0	1	0	0	0	Germany	88		0	0	0	0	0	0	0	0	0	0	0	0	0	0	0	0	0	0
792	0	0	0	0	1	0	0	0	0	1	17-35		NA	0	0	0	0	0	NA	0	1	0	0	0	0	1	0	0	US	38		0	0	0	1	0	0	0	0	0	0	0	0	0	0	0	0	0	0
793	0	0	0	0	1	0	0	0	1	0	18-40		NA	0	0	0	0	0	NA	0	1	0	0	0	0	1	0	0	Canada	25		1	0	0	0	0	0	0	0	0	0	0	0	0	0	0	0	0	0
794	1	0	0	0	0	0	0	0	0	1	13-21	13-21		1	0	0	0	0		1	1	0	0	0	0	1	0	0	US, Canada	99		0	0	0	0	0	0	0	0	0	0	0	0	0	0	0	0	0	0
795	0	0	0	1	0	0	0	0	0	1	13-21	13-21		1	0	0	0	0		1	0	0	0	0	0	1	0	0	US, Canada	146		0	0	0	0	0	0	0	0	0	0	0	0	0	0	0	0	0	0
796	0	0	0	1	0	0	0	0	0	1	13-23	13-23		1	0	0	0	0		1	1	0	0	0	0	1	0	0	US, Canada	66		0	0	0	0	0	0	0	0	0	0	0	0	0	0	0	0	0	0
797	0	0	0	1	0	0	0	0	0	1	13-21	13-21		1	0	0	0	0		1	1	0	0	0	0	1	0	0	US, Canada	187		0	0	0	0	0	0	0	0	0	0	0	0	0	0	0	0	0	0
798	0	0	0	1	0	0	0	0	0	1	13-21	13-21		1	0	0	0	0		1	1	0	0	0	0	1	0	0	US, Canada	146		0	0	0	0	0	0	0	0	0	0	0	0	0	0	0	0	0	0
799	0	0	0	0	1	0	0	0	0	1	16-30		NA	0	0	0	0	0	NA	0	1	0	1	0	0	0	0	0	Japan	258		0	0	1	0	0	0	0	0	0	0	0	0	0	0	0	0	0	0
800	0	0	0	0	1	0	0	0	1	0	18-40		NA	0	0	0	0	0	NA	0	1	0	0	0	1	0	0	0	Cczech Republic	3287		0	0	0	0	0	0	0	0	0	0	0	0	0	0	0	0	1	0
801	0	0	0	0	1	0	0	0	0	1	17-40		NA	0	0	0	0	0	NA	0	1	0	0	0	0	1	0	0	USA	92		0	0	0	0	0	0	0	0	0	0	0	0	0	0	0	0	0	1
802	0	0	0	0	1	0	0	0	1	0	19-25		NA	0	0	0	0	0	NA	0	1	0	0	0	0	1	0	0	US	84		1	1	1	0	0	0	0	0	0	0	0	0	0	0	0	0	0	0
803	0	0	0	0	1	0	0	0	0	1	16-35		NA	0	0	0	0	0	NA	0	1	0	1	0	0	0	0	0	Japan	8		1	0	0	0	0	0	0	0	0	0	0	0	0	0	0	0	0	0
804	0	0	0	0	1	0	0	0	0	1	13-40		NA	0	0	0	0	0	NA	0	1	0	0	0	0	1	0	0	US	476		0	0	0	0	0	0	0	1	0	0	0	0	0	0	0	0	0	0
805	0	0	0	1	0	0	0	0	0	1	16-24		Mean(SD)=20.1(3.7)	0	0	1	0	0		1	0	0	0	0	1	0	0	0	UK	33		0	0	0	0	0	0	0	0	0	0	0	0	0	0	0	0	0	0
806	0	0	0	0	1	0	0	0	1	0	18-40		NA	0	0	0	0	0	NA	0	1	0	0	0	0	1	0	0	US	808		0	0	0	0	0	0	0	0	0	0	0	0	0	0	0	0	0	0
807	0	0	0	0	1	0	0	0	1	0	20-35		NA	0	0	0	0	0	NA	0	1	0	1	0	0	0	0	0	Japan	72		0	0	0	0	0	0	0	0	0	0	0	0	0	0	0	0	0	1
808	0	0	0	0	1	0	0	0	0	1	15-39		NA	0	0	0	0	0	NA	0	1	0	0	0	0	1	0	0	Canada	4452		0	0	0	0	0	0	0	0	0	0	0	1	0	0	0	0	0	0
809	0	0	0	0	0	0	1	0	0	1	13-25	13-25		1	0	0	0	0		1	0	0	0	0	1	0	0	0	Norway	9		0	0	0	0	0	0	0	0	0	0	0	0	0	0	0	0	0	0
810	0	0	0	1	0	0	0	0	0	1	13-20	13-20		1	0	0	0	0		1	1	0	0	0	1	0	0	0	Austria, Czech Republic, Germany, and Poland	113		0	0	0	0	0	0	0	0	0	0	0	0	0	0	0	0	0	0
811	0	0	1	0	0	0	0	0	0	1	13-19	13-19		1	0	0	0	0		1	0	0	0	0	1	0	0	0	Austria, Czech Republic, Germany, and Poland	113		0	0	0	0	0	0	0	0	0	0	0	0	0	0	0	0	0	0
812	0	0	0	0	0	0	1	0	0	1	15-39	18-39		1	0	1	0	0		1	0	0	0	0	1	0	0	0	Slovenia	79		0	0	0	0	0	0	0	0	0	0	0	0	0	0	0	0	0	0
813	0	0	0	0	1	0	0	0	0	1	16-23		NA	0	0	0	0	0	NA	0	1	0	0	0	1	0	0	0	Greece	55		0	1	0	0	0	0	0	0	0	0	0	0	0	0	0	0	0	0
814	0	0	1	0	0	0	0	0	0	1	15-18	15->20		1	0	1	1	0		1	1	0	0	0	1	0	0	0	Poland	1761		0	0	0	0	0	0	0	0	0	0	0	0	0	0	0	0	0	0
815	0	0	0	0	0	1	0	0	0	1	15-39	18-49		0	0	1	1	0		1	0	0	0	0	0	1	0	0	US	29		0	0	0	1	0	0	0	0	0	0	0	0	0	0	0	0	0	0
816	0	0	0	0	1	0	0	0	0	1	15-39		NA	0	0	0	0	0	NA	0	1	0	1	0	0	0	0	0	Japan	531		0	0	0	0	0	0	0	0	0	0	0	0	0	0	1	0	0	0
817	0	0	0	0	1	0	0	0	1	0	18-40		NA	0	0	0	0	0	NA	0	1	0	0	0	0	1	0	0	Canada	70		0	0	0	0	0	0	0	0	0	0	0	0	0	0	0	0	1	0
818	0	0	0	0	0	1	0	0	0	1	13-30	18-30		1	0	1	0	0		1	0	0	0	0	0	1	0	0	US	15		0	0	0	0	0	0	0	0	0	0	0	0	0	0	0	0	0	0
819	0	0	0	1	0	0	0	0	0	1	15-21	15-21		1	0	0	0	0		0	1	0	1	0	0	0	0	0	India	57		0	0	0	0	0	0	0	0	1	0	0	0	0	0	0	0	0	0
820	0	0	0	0	1	0	0	0	0	1	13-38		NA	0	0	0	0	0	NA	0	1	0	1	0	0	0	0	0	India	10		0	0	0	0	0	1	0	0	0	0	0	0	0	0	0	0	0	0
821	0	0	0	0	1	0	0	0	0	1	15-30		NA	0	0	0	0	0	NA	0	1	0	0	0	0	1	0	0	USA	14		0	0	0	0	0	1	0	0	0	0	0	0	0	0	0	0	0	0
822	0	0	0	0	1	0	0	0	1	0	18-39		NA	0	0	0	0	0	NA	0	1	0	1	0	0	0	0	0	Taiwan		NS	0	0	0	0	0	0	0	0	0	0	0	0	0	0	0	0	0	0
823	0	0	0	0	1	0	0	0	1	0	19-40		NA	0	0	0	0	0	NA	0	1	0	0	0	1	0	0	0	UK	19		0	0	0	0	0	0	0	0	0	0	0	0	0	1	0	0	0	0
824	1	0	0	0	0	0	0	0	0	1	15-39	15-39		1	0	0	0	0		0	1	0	1	0	0	0	0	0	Japan	103		1	0	0	0	0	0	0	0	0	0	0	0	0	0	0	0	0	0
825	0	0	1	0	0	0	0	0	0	1	14-39	14-39		1	0	1	0	0		1	0	0	0	0	0	1	0	0	US	215		0	0	0	0	0	0	0	0	0	0	0	0	0	0	0	0	0	0
826	0	0	1	0	0	0	0	0	0	1	14-39	14-39		1	0	1	0	0		1	0	0	0	0	0	1	0	0	US	151		0	0	0	0	0	0	0	0	0	0	0	0	0	0	0	0	0	0
827	0	0	0	0	1	0	0	0	0	1	13-18		NA	0	0	0	0	0	NA	0	1	0	0	0	0	1	0	0	USA	82		0	0	0	0	0	0	0	0	0	0	0	0	0	0	0	0	0	0
828	0	0	0	0	1	0	0	0	0	1	13-18		NA	0	0	0	0	0	NA	0	1	0	0	0	1	0	0	0	Austria	9		1	1	1	0	0	0	0	0	0	0	0	0	0	0	0	0	0	0
829	0	0	0	0	1	0	0	0	0	1	14-35		NA	0	0	0	0	0	NA	0	1	0	0	0	1	0	0	0	Greece	125		1	0	0	0	0	0	0	0	0	0	0	0	0	0	0	0	0	0
830	0	0	0	1	0	0	0	0	0	1	15-35	18-40		0	0	0	1	0		1	0	0	0	0	0	1	0	0	US	413		0	0	0	0	0	0	0	0	0	0	0	0	0	0	0	0	0	0
831	1	0	0	0	0	0	0	0	1	0	31-37	35-40		0	0	1	0	0		1	0	0	0	0	0	1	0	0	Canada	9		0	0	0	0	0	0	0	0	0	0	0	0	0	0	0	0	0	0
832	0	0	0	1	0	0	0	0	0	1	15-39	20-39		1	0	1	1	0		1	0	0	0	0	0	1	0	0	Canada	448		0	0	0	0	0	0	0	0	0	0	0	0	0	0	0	0	0	0
833	0	0	0	1	0	0	0	0	0	1	15-39	19-39		1	0	1	1	0		1	0	0	0	0	0	1	0	0	Canada	461		0	0	0	0	0	0	0	0	0	0	0	0	0	0	0	0	0	0
834	1	0	0	0	0	0	0	0	1	0	18-39	18-39		1	0	1	1	0		1	0	0	0	0	0	1	0	0	Canada	34		0	0	0	0	0	0	0	0	0	0	0	0	0	0	0	0	0	0
835	0	0	0	1	0	0	0	0	0	1	15-39	15-39		0	0	1	1	0		1	0	0	0	0	0	1	0	0	Canada	881		0	0	0	0	0	0	0	0	0	0	0	0	0	0	0	0	0	0
836	0	0	0	0	1	0	0	0	1	0	18-24		NA	0	0	0	0	0	NA	0	1	0	0	0	0	1	0	0	US	52		1	0	0	0	0	0	0	0	0	0	0	0	0	0	0	0	0	0
837	0	0	0	0	1	0	0	0	0	1	15-24		NA	0	0	0	0	0	NA	0	1	0	0	0	0	1	0	0	USA	2306		0	0	0	0	0	0	0	1	0	0	0	0	0	0	0	0	0	0
838	0	0	0	1	0	0	0	0	0	1	13-19	21-49		0	0	1	1	0		1	0	0	0	0	1	0	0	0	Netherlands	500		0	0	0	0	0	0	0	0	0	0	0	0	0	0	0	0	0	0
839	0	0	0	0	1	0	0	0	0	1	15-39		NA	0	0	0	0	0	NA	0	1	0	0	0	0	1	0	0	US	1688		0	0	0	0	0	0	0	0	0	0	0	0	0	1	0	0	0	0
840	1	0	0	0	0	0	0	0	1	0	18-39	18-39		1	0	0	0	0		0	1	0	0	0	0	1	0	0	US	327		1	0	0	0	0	0	0	0	0	0	0	0	0	0	0	0	0	0
841	0	0	0	0	0	1	0	0	1	0	18-39	19-39		1	0	1	1	0		1	0	0	0	0	0	1	0	0	US	32		0	0	0	0	0	0	0	0	0	0	0	0	0	0	0	0	0	0
842	0	0	0	0	0	1	0	1	0	0	13-17	14-17		1	0	0	0	0		1	0	0	0	0	0	1	0	0	Canada	5		0	0	0	0	0	0	0	0	0	0	0	0	0	0	0	0	0	0
843	1	0	0	0	0	0	0	0	0	1	15-29	18-29		0	0	1	1	0		1	0	0	0	0	0	1	0	0	US	20		0	0	0	0	0	0	0	0	0	0	0	0	0	0	0	0	0	0
844	0	1	0	0	0	0	0	0	1	0	31-40	31-40		1	0	0	0	0		1	0	0	1	0	0	0	0	0	Pakistsan	22		0	0	0	0	0	0	0	0	0	0	0	1	0	0	0	0	0	0
845	0	0	0	0	1	0	0	0	0	1	15-39		NA	0	0	0	0	0	NA	0	1	0	0	0	0	1	0	0	US	428		0	0	0	0	0	0	0	0	1	0	0	0	0	0	0	0	0	0
846	1	0	0	0	0	0	0	0	1	0	18-25	18-25		1	0	0	0	0		1	0	0	0	0	0	1	0	0	USA	39		0	0	0	0	0	0	0	0	0	0	0	0	0	0	0	0	0	0
847	0	0	0	0	0	1	0	0	0	1	14-25	14-25		1	0	0	0	1		1	0	0	0	0	0	1	0	0	USA	32		0	0	0	0	0	0	0	0	0	0	0	0	0	0	0	0	0	0
848	0	0	1	0	0	0	0	0	0	1	15-22	15-22		1	0	0	0	0		1	1	0	0	0	0	1	0	0	USA	28		1	1	1	0	1	1	1	0	0	0	0	0	0	0	0	0	0	0
849	1	0	0	0	0	0	0	0	0	1	15-22	15-22		1	0	0	0	0		0	1	0	0	0	0	1	0	0	USA	41		0	0	1	0	0	0	0	0	0	0	0	0	0	0	0	0	0	0
850	0	0	0	0	0	1	0	0	0	1	13-39	18-39		1	0	1	1	0		1	0	0	0	0	0	1	0	0	USA	45		0	0	0	0	0	0	0	0	0	0	0	0	0	0	0	0	0	0
851	0	0	0	0	1	0	0	0	0	1	15-39		NA	0	0	0	0	0	NA	0	1	0	0	0	0	1	0	0	USA	131		0	0	0	0	0	0	0	0	0	0	0	0	0	0	0	0	0	0
852	0	0	0	0	0	0	1	0	0	1	17-25	19-26		1	0	0	0	0		1	1	0	0	0	1	0	0	0	UK	11		1	1	1	0	1	1	1	1	1	1	1	1	1	1	1	1	1	1
853	0	0	1	0	0	0	0	0	0	1	15-39	15-39		0	0	1	0	0		0	1	0	0	0	0	1	0	0	USA	826		1	0	0	0	0	0	0	0	0	0	0	0	0	0	0	0	0	0
854	0	0	0	0	1	0	0	0	0	1	15-39		NA	0	0	0	0	0	NA	0	1	0	0	0	0	1	0	0	USA	3295		0	0	0	0	0	0	0	0	0	0	0	0	0	0	0	0	1	0
855	0	0	0	0	1	0	0	0	0	1	14-40		NA	0	0	0	0	0	NA	0	1	0	1	0	0	0	0	0	Korea	58		1	0	0	0	0	0	0	0	0	0	0	0	0	0	0	0	0	0
856	0	0	0	0	1	0	0	0	0	1	15-39		NA	0	0	0	0	0	NA	0	1	0	1	0	0	0	0	0	Korea	1309		0	0	0	0	1	0	0	0	0	0	0	0	0	0	0	0	0	0
857	0	0	0	0	1	0	0	1	0	0	14-15		NA	0	0	0	0	0	NA	0	1	0	1	0	0	0	0	0	Korea	6		0	0	0	0	1	0	0	0	0	0	0	0	0	0	0	0	0	0
858	0	0	0	0	1	0	0	0	1	0	22-39		NA	0	0	0	0	0	NA	0	1	0	1	0	0	0	0	0	Korea	74		0	0	0	0	0	0	0	0	0	0	0	0	0	0	0	0	0	1
859	0	0	1	0	0	0	0	0	0	1	13-24	13-24		1	0	1	0	0		0	1	0	1	0	0	0	0	0	Korea	224		0	1	0	0	0	0	0	0	0	0	0	0	0	0	0	0	0	0
860	0	0	0	0	1	0	0	0	1	0	21-30		NA	0	0	0	0	0	NA	0	1	0	0	0	0	1	0	0	USA	611		0	0	0	0	1	0	0	0	0	0	0	0	0	0	0	0	0	0
861	0	0	0	0	1	0	0	0	0	1	15-39		NA	0	0	0	0	0	NA	0	1	0	0	0	0	1	0	0	USA	148558		1	1	1	0	1	1	1	1	1	0	0	1	0	0	1	1	0	0
862	0	0	0	0	1	0	0	0	1	0	18-40		NA	0	0	0	0	0	NA	0	1	0	1	0	0	0	0	0	Korea	103		0	0	0	0	0	0	0	0	0	0	0	0	0	0	0	0	0	0
863	0	0	0	0	1	0	0	0	1	0	26-40		NA	0	0	0	0	0	NA	0	1	0	1	0	0	0	0	0	Singapore	33		0	0	0	0	0	0	0	0	0	0	0	0	1	0	0	0	0	0
864	0	0	0	0	1	0	0	0	1	0	23-35		NA	0	0	0	0	0	NA	0	1	0	1	0	0	0	0	0	Korea	259		0	0	0	0	0	0	0	0	0	0	0	1	0	0	0	0	0	0
865	0	0	0	1	0	0	0	0	1	0	20-40	20-40		1	0	0	0	0		0	1	0	0	0	1	0	0	0	France	18		0	0	0	0	0	0	0	0	0	0	0	0	0	0	0	0	0	0
866	0	0	0	1	0	0	0	0	0	1	13-21	13-21		1	0	0	0	0		1	1	0	0	0	0	1	0	0	USA and Canada	102		1	1	1	1	0	0	0	0	0	0	0	0	0	0	0	0	0	0
867	0	0	0	0	0	1	0	0	0	1	13-19	23-29		0	0	0	1	0		1	0	0	0	0	1	0	0	0	Sweden	28		1	1	1	0	1	0	0	0	0	0	0	0	0	0	0	0	0	0
868	0	0	0	0	1	0	0	0	1	0	18-39		NA	0	0	0	0	0	NA	0	1	0	0	0	1	0	0	0	Austria	70		0	0	0	1	0	0	0	0	0	0	0	0	0	0	0	0	0	0
869	0	0	0	0	1	0	0	0	1	0	28-39		NA	0	0	0	0	0	NA	0	1	0	0	0	1	0	0	0	Romania	19		0	0	0	0	0	0	0	0	0	0	0	0	0	0	0	0	1	0
870	0	0	1	0	0	0	0	0	1	0	18-39	18-43		1	0	1	0	0		1	0	0	0	0	1	0	0	0	Germany	514		0	0	0	0	0	0	0	0	0	0	0	0	0	0	0	0	0	0
871	0	0	1	0	0	0	0	0	1	0	18-39	19-44		0	0	1	0	0		1	0	0	0	0	1	0	0	0	Germany	505		0	0	0	0	0	0	0	0	0	0	0	0	0	0	0	0	0	0
872	0	0	0	0	0	0	1	0	0	1	15-39	15-39		1	0	0	0	0		1	0	0	0	0	0	1	0	0	Canada	135		1	1	1	0	0	1	1	0	0	0	0	1	0	0	1	0	0	0
873	0	0	0	0	1	0	0	0	0	1	15-39		NA	0	0	0	0	0	NA	0	1	0	0	0	0	1	0	0	USA		NS	0	0	0	0	0	0	0	0	0	0	0	0	0	0	0	0	0	0
874	0	0	0	0	1	0	0	0	0	1	15-39		NA	0	0	0	0	0	NA	0	1	0	0	0	0	1	0	0	USA		NS	0	0	0	0	0	0	0	0	0	0	0	0	0	0	0	0	0	0
875	0	0	0	1	0	0	0	0	1	0	31-35	31-35		1	0	0	0	0		0	1	0	1	0	0	0	0	0	China	25		0	0	0	0	0	0	0	0	0	0	0	0	0	0	0	0	0	1
876	0	0	0	0	1	0	0	0	1	0	20-39		NA	0	0	0	0	0	NA	0	1	1	1	1	1	1	1	0	Worldwide	19292789		0	0	0	0	0	0	0	0	0	1	0	0	0	0	0	0	1	1
877	0	0	0	1	0	0	0	0	0	1	15-39	15-39		1	0	1	0	0		1	0	0	1	0	0	0	0	0	China	728		0	0	0	0	0	0	0	0	0	0	0	0	0	0	0	0	0	0
878	0	0	0	0	1	0	0	0	0	1	15-39		NA	0	0	0	0	0	NA	0	1	0	0	1	0	0	0	0	Australia	3451		0	0	0	0	0	0	0	0	0	0	0	0	0	0	0	0	0	0
879	0	0	0	0	1	0	0	0	0	1	15-24		NA	0	0	0	0	0	NA	0	1	0	0	1	0	0	0	0	Australia	5651		0	0	0	0	0	0	0	0	0	0	0	0	0	0	0	0	0	0
880	0	0	0	0	1	0	0	0	1	0	22-40		NA	0	0	0	0	0	NA	0	1	0	1	0	0	0	0	0	China	28		0	0	0	0	0	0	0	0	0	0	0	0	0	0	0	0	1	0
881	0	0	0	0	1	0	0	0	0	1	15-40		NA	0	0	0	0	0	NA	0	1	0	0	0	0	1	0	0	USA	3014		0	0	0	0	0	0	0	0	0	0	0	0	0	0	0	0	1	0
882	0	0	0	0	1	0	0	0	1	0	18-35		NA	0	0	0	0	0	NA	0	1	0	0	0	0	1	0	0	USA	1319		0	0	0	0	0	0	0	0	0	0	0	0	0	0	0	0	1	0
883	0	0	0	0	1	0	0	0	1	0	30-35		NA	0	0	0	0	0	NA	0	1	0	1	0	0	0	0	0	China	116		0	0	0	0	0	0	0	0	0	0	0	1	0	0	0	0	0	0
884	0	0	0	1	0	0	0	0	0	1	15-39	15-39		1	0	0	0	0		1	0	0	1	0	0	0	0	0	China	218		1	0	0	0	0	0	0	0	0	1	0	1	0	0	0	0	1	0
885	0	0	0	0	1	0	0	0	1	0	20-40		NA	0	0	0	0	0	NA	0	1	0	1	0	0	0	0	0	China	699		0	0	0	0	0	0	0	0	0	0	0	1	0	0	0	0	0	0
886	0	0	0	0	1	0	0	0	1	0	22-34		NA	0	0	0	0	0	NA	0	1	0	1	0	0	0	0	0	China	21		0	0	0	0	0	0	0	0	0	0	0	1	0	0	0	0	0	0
887	1	0	0	0	0	0	0	0	1	0	18-39	18-39		1	0	0	0	0		0	1	0	1	0	0	0	0	0	China	480		0	0	0	0	0	0	0	0	0	1	0	0	0	0	0	0	0	0
888	1	0	0	0	0	0	0	0	1	0	18-39	18-39		1	0	1	0	0		1	1	0	0	0	0	1	0	0	USA	8		0	0	0	0	0	0	0	0	0	0	0	0	0	0	0	0	0	0
889	0	0	0	0	0	1	0	0	1	0	25-39	25-42		1	1	1	0	1		1	0	0	0	0	1	0	0	0	UK	65		0	0	0	0	0	0	0	0	0	0	0	0	0	0	0	0	0	0
890	0	0	0	1	0	0	0	0	1	0	25-39		Mean(SD)=36.3(4.5)	1	0	1	1	1		1	0	0	0	0	1	0	0	0	UK	347		0	0	0	0	0	0	0	0	0	0	0	0	0	0	0	0	0	0
891	0	0	0	1	0	0	0	0	1	0	25-39	26-45		1	1	1	1	1		1	1	0	0	0	1	0	0	0	UK	347		0	0	0	0	0	0	0	0	0	0	0	0	0	0	0	0	0	0
892	0	0	0	0	0	1	0	0	1	0	25-39	25-42		1	1	1	1	1		1	0	0	0	0	1	0	0	0	UK	65		1	1	1	1	0	1	0	1	0	0	1	1	0	1	0	1	0	1
893	0	0	0	0	1	0	0	0	1	0	20-40		NA	0	0	0	0	0	NA	0	1	0	0	0	1	0	0	0	USA	89		0	0	0	0	0	0	0	0	0	0	0	0	1	0	0	0	0	0
894	0	0	0	0	1	0	0	0	0	1	15-39		NA	0	0	0	0	0	NA	0	1	0	0	0	1	0	0	0	Switzerland	176		0	0	0	1	0	0	0	0	0	1	0	0	0	0	0	0	0	0
895	0	1	0	0	0	0	0	0	0	1	15-39	15-39		1	0	0	0	0		0	1	0	1	0	0	0	0	0	Thailand	188		1	0	0	0	0	0	0	0	0	0	0	0	0	0	0	0	0	0
896	0	0	0	0	0	1	0	0	0	1	13-29	13-29		1	0	0	0	0		1	0	0	0	0	0	1	0	0	USA	72		0	0	0	0	0	0	0	0	0	0	0	0	0	0	0	0	0	0
897	0	0	0	0	1	0	0	0	1	0	28-40		NA	0	0	0	0	0	NA	0	1	0	0	0	1	0	0	0	Finland	25		0	0	0	0	0	0	0	0	0	0	1	0	0	0	0	0	0	0
898	0	0	0	0	1	0	0	0	1	0	18-39		NA	0	0	0	0	0	NA	0	1	0	0	0	0	1	0	0	USA	21		0	0	0	0	0	0	0	0	0	1	0	0	0	0	0	0	0	0
899	0	0	1	0	0	0	0	0	1	0	18-39	18-39		1	0	0	0	0		1	0	0	0	0	0	1	0	0	USA	29242		0	0	0	0	0	0	0	0	0	0	0	0	0	0	0	0	0	0
900	0	0	0	0	1	0	0	0	1	0	23-40		NA	0	0	0	0	0	NA	0	1	0	0	0	0	1	0	0	Mexico	24		0	0	0	0	0	0	0	0	0	0	0	0	0	0	0	0	1	0
901	0	0	0	0	1	0	0	0	1	0	18-35		NA	0	0	0	0	0	NA	0	1	0	1	0	0	0	0	0	China	82		0	0	0	0	0	0	0	0	0	0	1	0	0	0	0	0	0	0
902	0	0	0	0	1	0	0	0	0	1	15-39		NA	0	0	0	0	0	NA	0	1	0	0	0	0	1	0	0	USA	213930		0	0	0	0	0	0	0	0	0	0	0	0	0	0	0	0	0	0
903	0	0	0	1	0	0	0	0	1	0	18-39	18-39		1	0	0	0	0		1	0	0	1	0	0	0	0	0	China	309		0	0	0	0	0	0	0	0	0	0	0	0	0	0	0	0	0	0
904	1	0	0	0	0	0	0	0	0	1	15-30	15-30		1	0	0	0	0		1	0	0	0	1	1	0	0	0	Australia, New Zealand, UK	40		0	1	0	0	1	0	0	0	0	0	0	0	0	0	0	0	0	0
905	0	0	0	0	1	0	0	0	0	1	13-20		NA	0	0	0	0	0	NA	0	1	0	0	0	1	0	0	0	Italy	30		0	0	0	0	1	0	0	0	0	0	0	0	0	0	0	0	0	0
906	0	0	0	1	0	0	0	0	0	1	14-21	14-21		1	0	0	0	0		1	1	0	0	0	0	1	0	0	USA	126		0	0	0	0	0	0	0	0	0	0	0	0	0	0	0	0	0	0
907	0	0	0	0	1	0	0	0	0	1	15-24		NA	0	0	0	0	0	NA	0	1	0	0	0	0	1	0	0	Canada	305		0	1	1	0	0	0	0	0	0	0	0	0	0	0	0	0	0	0
908	0	0	0	0	1	0	0	0	0	1	15-39		NA	0	0	0	0	0	NA	0	1	0	0	0	0	1	0	0	Canada	94		0	0	0	1	0	0	1	0	0	0	0	0	0	0	0	0	0	0
909	0	0	0	0	1	0	0	0	0	1	15-24		NA	0	0	0	0	0	NA	0	1	0	0	0	0	1	0	0	Canada	305		0	1	1	0	0	0	0	0	0	0	0	0	0	0	0	0	0	0
910	0	0	0	0	1	0	0	0	1	0	18-39		NA	0	0	0	0	0	NA	0	1	0	0	0	0	1	0	0	USA	394		0	0	0	0	0	0	0	0	0	0	0	0	0	0	0	0	0	0
911	0	1	0	0	0	0	0	0	0	1	15-39	15-39		1	0	0	0	0		1	0	0	0	0	0	1	0	0	USA	286		0	0	0	0	0	0	0	0	0	0	0	0	0	0	0	0	0	0
912	0	1	0	0	0	0	0	0	0	1	15-39	18-≥81		1	0	1	1	0		1	0	0	0	0	0	1	0	0	United States	2588		0	0	0	0	0	0	0	0	0	0	0	0	0	0	0	0	0	0
913	0	0	0	0	1	0	0	0	1	0	19-35		NA	0	0	0	0	0	NA	0	1	0	1	0	0	0	0	0	North China	76		0	0	0	0	0	0	0	0	0	0	0	0	0	0	0	0	0	0
914	0	0	0	0	1	0	0	0	0	1	14-18		NA	0	0	0	0	0	NA	0	1	0	1	0	0	0	0	0	China	99		0	0	0	0	0	0	0	0	0	1	0	0	0	0	0	0	0	0
915	0	0	0	1	0	0	0	0	0	1	17-23	17-23		1	0	0	0	0		0	1	0	0	0	1	0	0	0	Poland	7		0	0	0	0	1	0	0	0	0	0	0	0	0	0	0	0	0	0
916	0	0	0	0	1	0	0	0	0	1	14-23		NA	0	0	0	0	0	NA	0	1	0	0	0	1	0	0	0	Poland	31		0	0	0	0	1	0	0	0	0	0	0	0	0	0	0	0	0	0
917	0	0	0	0	1	0	0	0	1	0	20-40		NA	0	0	0	0	0	NA	0	1	0	0	0	0	1	0	0	United States	36		0	0	0	0	0	0	0	0	0	0	0	0	0	0	0	0	1	0
918	0	0	1	0	0	0	0	0	0	1	16-40	16-40		1	0	0	0	0		0	1	0	0	0	1	0	0	0	Italy	538		1	0	0	0	0	0	0	0	0	0	0	0	0	0	0	0	0	0
919	0	0	0	0	1	0	0	0	1	0	31-40		NA	0	0	0	0	0	NA	0	1	0	0	0	0	1	0	0	United States	921		0	0	0	0	0	0	0	0	0	0	0	0	0	0	0	1	0	0
920	0	0	0	0	1	0	0	0	0	1	16-18		NA	0	0	0	0	0	NA	0	1	0	0	0	1	0	0	0	Germany	29		0	0	0	0	0	0	0	0	1	0	0	0	0	0	0	0	0	0
921	0	0	0	0	1	0	0	0	0	1	15-29		NA	0	0	0	0	0	NA	0	1	0	0	0	0	1	0	0	United States (New York)	4651		0	0	0	0	0	0	0	0	0	0	0	0	0	0	0	0	0	0
922	0	0	0	0	0	1	0	0	1	0	21-40	21-40		1	0	0	0	0		1	0	0	0	0	0	1	0	0	United States	148		0	0	0	0	0	0	0	0	0	0	1	0	0	0	0	0	1	0
923	0	0	0	0	0	1	0	0	0	1	15-39		NA	0	0	0	0	1		0	1	0	0	0	0	1	0	0	United States	252		0	0	0	0	0	0	0	0	0	0	0	0	0	0	0	0	0	0
924	0	0	0	1	0	0	0	0	0	1	15-29	15-29		1	0	0	0	0		1	0	0	0	0	0	1	0	0	United States (Boston)	203		0	0	0	0	0	0	0	0	0	0	0	0	0	0	0	0	0	0
925	0	0	1	0	0	0	0	0	0	1	15-29	15-29		1	0	0	0	0		1	1	0	0	0	0	1	0	0	United States	203		0	0	0	0	0	0	0	0	0	0	0	0	0	0	0	0	0	0
926	1	0	0	0	0	0	0	0	0	1	13-21	13-21		1	0	1	0	0		1	0	0	0	0	0	1	0	0	United States	103		0	1	0	0	0	0	0	0	0	0	0	0	0	0	0	0	0	0
927	0	0	0	0	1	0	0	0	0	1	15-34		NA	0	0	0	0	0	NA	0	1	0	0	0	1	0	0	0	Finland	1012		0	0	0	0	0	0	0	0	0	0	0	0	0	0	0	0	0	0
928	0	0	0	1	0	0	0	0	0	1	16-25	20-≥40		0	0	0	1	0		1	0	0	0	0	1	0	0	0	Switzerland	160		1	1	1	1	1	1	1	0	0	0	0	0	1	0	0	0	0	0
929	0	0	0	0	1	0	0	0	0	1	15-31		NA	0	0	0	0	0	NA	0	1	0	0	0	1	0	0	0	Norway	747		0	0	0	0	0	0	0	0	0	0	0	0	0	0	0	0	0	0
930	0	0	0	0	0	1	0	0	0	1	16-19	18-27		0	0	1	1	0		1	0	0	0	0	1	0	0	0	England	8		1	1	1	1	0	0	0	0	0	0	0	0	0	0	0	0	0	0
931	1	0	0	0	0	0	0	0	0	1	17-35	17-35		1	0	0	0	0		0	1	0	0	0	0	1	0	0	United States	34		0	0	1	0	0	0	0	0	0	0	0	0	0	0	0	0	0	0
932	0	0	0	0	0	1	0	0	0	1	14-18	14-18		1	0	0	0	0		1	0	0	0	0	1	0	0	0	Spain	9		1	0	1	0	0	0	0	0	0	1	0	0	0	0	1	0	0	0
933	0	0	0	0	1	0	0	0	0	1	17-30		NA	0	0	0	0	0	NA	0	1	0	1	0	0	0	0	0	India	63		0	0	0	0	0	0	0	0	0	0	0	0	0	0	0	0	0	1
934	0	0	0	1	0	0	0	0	0	1	15-39	18-64		1	0	1	1	0		1	0	0	0	0	0	1	0	0	Canada	575		0	0	0	0	0	0	0	0	0	0	0	0	0	0	0	0	0	0
935	0	0	1	0	0	0	0	0	1	0	23-37	23-37		1	0	0	0	0		0	1	0	0	0	1	0	0	0	France	126		0	0	0	0	0	0	0	0	0	0	0	1	0	0	0	0	0	0
936	0	0	1	0	0	0	0	0	0	1	15-40	15-40		1	0	0	0	0		0	1	0	0	0	0	1	0	0	United States	2708		1	0	0	0	0	0	0	0	0	0	0	0	0	0	0	0	0	0
937	0	0	0	0	1	0	0	0	0	1	14-21		NA	0	0	0	0	0	NA	0	1	0	0	0	1	0	0	0	Greece	76		1	0	0	0	0	0	0	0	0	0	0	0	0	0	0	0	0	0
938	0	0	0	0	1	0	0	0	0	1	13-40		NA	0	0	0	0	0	NA	0	1	0	0	0	1	0	0	0	Italy	42		0	0	0	0	0	0	0	0	0	0	0	0	0	0	1	0	0	0
939	0	0	0	0	1	0	0	0	0	1	15-19		NA	0	0	0	0	0	NA	0	1	0	0	0	1	0	0	0	Spain	332		1	0	0	0	0	0	0	0	0	0	0	0	0	0	0	0	0	0
940	0	0	0	0	1	0	0	0	0	1	15-19		NA	0	0	0	0	0	NA	0	1	0	0	0	1	0	0	0	Spain	699		0	1	1	0	0	0	0	0	0	0	0	0	0	0	0	0	0	0
941	0	0	0	0	1	0	0	0	0	1	13-25		NA	0	0	0	0	0	NA	0	1	0	0	0	1	0	0	0	France	122		0	0	0	0	1	1	0	0	0	0	0	0	0	0	0	0	0	0
942	1	0	0	0	0	0	0	0	0	1	15-25	15-25		1	0	0	0	0		1	0	0	0	0	1	0	0	0	France	59		0	0	0	0	0	0	0	0	0	0	0	0	0	0	0	0	0	0
943	0	0	0	0	1	0	0	0	0	1	15-21		NA	0	0	0	0	0	NA	0	1	0	0	0	0	1	0	0	Canada, United States	50		0	0	0	1	0	0	0	0	0	0	0	0	0	0	0	0	0	0
944	0	0	0	0	1	0	0	0	1	0	28-35		NA	0	0	0	0	0	NA	0	1	0	0	0	1	0	0	0	Italy	25		0	0	0	0	0	0	0	0	0	0	0	0	0	0	0	1	0	0
945	0	0	0	0	1	0	0	0	1	0	18-25		NA	0	0	0	0	0	NA	0	1	0	0	0	0	1	0	0	Canada	154		0	1	0	0	0	0	0	0	0	0	0	0	0	0	0	0	0	0
946	0	0	0	0	1	0	0	0	0	1	15-39		NA	0	0	0	0	0	NA	0	1	0	0	0	0	1	0	0	United States	493		0	0	0	0	0	0	0	0	0	0	0	0	0	0	0	0	0	0
947	0	0	0	0	0	1	0	0	0	1	15-24	21-40		1	0	1	1	0		1	0	0	0	0	1	0	0	0	United Kingdom	17		1	1	1	0	1	1	1	0	0	0	0	0	0	0	1	0	0	0
948	0	0	0	0	0	1	0	0	0	1	15-24		NK	0	0	0	0	0	NK	1	0	0	0	0	1	0	0	0	United Kingdom	17		0	0	0	0	0	0	0	0	0	0	0	0	0	0	0	0	0	0
949	0	0	0	0	1	0	0	0	1	0	20- 40		NA	0	0	0	0	0	NA	0	1	0	0	0	1	0	0	0	England	42		0	0	0	0	0	0	0	0	0	1	0	0	0	0	0	0	0	0
950	0	0	0	0	1	0	0	0	0	1	15-24		NA	0	0	0	0	0	NA	0	1	0	0	0	0	0	1	0	Brazil	13417		0	0	0	0	0	0	0	0	0	0	0	0	0	0	0	0	0	0
951	0	0	1	0	0	0	0	0	0	1	16-24		NK	0	0	0	0	0	NK	1	1	0	0	0	1	0	0	0	United Kingdom	7		0	0	0	0	0	0	0	0	0	0	0	0	0	0	0	0	0	0
952	0	0	0	0	0	1	0	0	1	0	21-39	21-39		0	0	1	0	0		1	0	0	0	0	1	0	0	0	England	10		0	1	0	0	0	0	0	0	0	0	0	0	0	0	0	0	0	0
953	0	0	0	0	1	0	0	0	1	0	19-30		NA	0	0	0	0	0	NA	0	1	0	1	0	0	0	0	0	Japan	20		0	0	0	0	0	0	0	0	0	0	0	0	0	0	0	0	0	1
954	0	0	0	0	1	0	0	0	0	1	15-24		NA	0	0	0	0	0	NA	0	1	0	1	0	0	0	0	0	Japan	14		1	0	0	0	0	0	0	0	0	0	0	0	0	0	0	0	0	0
955	0	0	0	1	0	0	0	0	1	0	18-35	20-38		0	0	1	1	0		1	0	0	0	0	0	1	0	0	United States	48		1	1	1	0	0	0	0	0	0	0	0	0	0	0	0	0	0	0
956	0	0	0	1	0	0	0	0	1	0	19-39		mean(SD)=32.6(4.9)	1	0	1	1	0		1	0	0	0	0	1	0	0	0	Sweden	337		0	0	0	0	0	0	0	0	0	0	0	0	0	0	1	1	0	0
957	0	0	1	0	0	0	0	0	0	1	13-19	15-21		0	0	1	0	0		1	0	0	0	0	1	0	0	0	Sweden	38		1	1	1	1	1	1	0	0	0	1	0	0	0	0	0	0	0	0
958	0	0	1	0	0	0	0	1	0	0	13-17	13-17		1	0	0	0	0		1	0	0	0	0	1	0	0	0	Greece	35		0	0	0	0	0	0	0	0	0	0	0	0	0	0	0	0	0	0
959	1	0	0	0	0	0	0	0	0	1	13-18	13-18		1	0	1	0	0		0	1	0	0	0	1	0	0	0	Germany, Enlang, Scotland, Ireland, Wales, France, Spain, Austria, Switzerland, Sweden, Denmark, Norway, Czech Republic, Slovakia	934		0	1	0	0	0	0	0	0	0	0	0	0	0	0	0	0	0	0
960	0	0	0	0	0	1	0	0	0	1	15-25	15-25		1	0	0	0	0		1	0	0	0	1	0	0	0	0	Australia	42		0	0	0	0	0	0	0	0	0	0	0	0	0	0	0	0	0	0
961	0	0	0	0	1	0	0	0	0	1	15-19		NA	0	0	0	0	0	NA	0	1	0	0	0	1	0	0	0	Italy	181		0	0	0	0	0	0	0	0	0	0	0	0	0	0	0	0	0	0
962	0	0	0	1	0	0	0	0	0	1	15-25	15-27		1	0	1	0	0		1	0	0	0	1	0	0	0	0	Australia	196		0	0	0	0	0	0	0	0	0	0	0	0	0	0	0	0	0	0
963	0	0	0	0	1	0	0	0	0	1	13-19		NA	0	0	0	0	0	NA	0	1	0	0	1	0	0	0	0	Australia	57		0	0	0	0	0	0	0	1	0	0	0	0	0	0	0	0	0	0
964	0	0	1	0	0	0	0	0	0	1	14-20	16-25		1	0	1	1	0		1	0	0	0	0	0	1	0	0	United states	153		0	0	0	0	0	0	0	0	0	0	0	0	0	0	0	0	0	0
965	0	0	0	1	0	0	0	0	0	1	14-21	15-25		1	0	1	1	0		1	0	0	0	0	0	1	0	0	United States	153		0	0	0	0	0	0	0	0	0	0	0	0	0	0	0	0	0	0
966	0	0	0	0	0	1	0	0	0	1	14-18	16-24		1	0	1	1	0		1	0	0	0	0	0	1	0	0	United States	26		0	0	0	0	0	0	0	0	0	0	0	0	0	0	0	0	0	0
967	1	0	0	0	0	0	0	0	0	1	15-26	15-26		1	0	0	0	0		1	0	0	0	1	0	0	0	0	Australia	39		0	0	0	0	0	0	0	0	0	0	0	0	0	0	0	0	0	0
968	0	0	0	0	0	0	1	0	0	1	14-38	18-39		1	0	1	0	0		1	0	0	0	0	0	1	0	0	United States	100		0	0	0	0	0	0	0	0	0	0	0	0	0	0	0	0	0	0
969	0	0	0	0	1	0	0	0	0	1	15-35		NA	0	0	0	0	0	NA	0	1	0	0	0	0	1	0	0	United States	48		0	0	0	0	0	0	0	0	0	0	0	0	0	0	0	0	0	0
970	0	0	0	1	0	0	0	0	0	1	15-39		NA	0	0	0	0	0	NA	0	1	0	0	0	0	1	0	0	United States	43		0	0	0	0	1	1	0	0	0	0	0	0	0	0	0	0	0	0
971	0	0	0	0	1	0	0	0	0	1	15-39		NA	0	0	0	0	0	NA	0	1	0	0	0	0	1	0	0	United States	87		0	0	0	0	1	1	0	0	0	0	0	0	0	0	0	0	0	0
972	0	0	1	0	0	0	0	0	1	0	18- 40	18-41		1	0	1	1	0		0	1	0	0	0	1	0	0	0	United Kingdom	862		0	0	0	0	0	0	0	0	0	0	0	1	0	0	0	0	0	0
973	0	0	0	1	0	0	0	0	0	1	17-39	18-41		1	0	1	1	0		1	0	0	0	0	0	1	0	0	United States	56		0	0	0	0	0	0	0	0	0	0	0	0	0	0	0	0	0	0
974	0	0	0	0	1	0	0	0	0	1	15-24		NA	0	0	0	0	0	NA	0	1	0	0	0	1	0	0	0	England	214		0	0	0	0	0	0	1	0	0	0	0	0	0	0	0	0	0	0
975	0	0	0	0	0	1	0	0	0	1	15-25		Mean(SD)=20.5(2.98)	1	0	1	0	0		1	0	0	0	1	0	0	0	0	Australia	60		0	0	0	0	0	0	0	0	0	0	0	0	0	0	0	0	0	0
976	0	0	0	0	1	0	0	0	0	1	15-39		NA	0	0	0	0	0	NA	0	1	0	0	0	1	0	0	0	United Kingdom	219		0	0	0	0	0	0	0	0	0	0	0	0	0	0	0	0	0	0
977	1	0	0	0	0	0	0	0	0	1	16-40	16-40		1	0	0	0	0		0	1	0	0	0	0	1	0	0	United States	1344		1	0	0	0	0	0	0	0	0	0	0	0	0	0	0	0	0	0
978	0	0	1	0	0	0	0	0	0	1	15-35	18-40		1	0	1	1	0		1	0	0	0	0	0	1	0	0	United states	616		1	1	1	0	1	1	0	1	1	0	0	1	0	0	1	1	1	1
979	0	0	0	1	0	0	0	0	0	1	15-35	18-39		0	0	1	1	0		0	1	0	0	0	0	1	0	0	United States	388		1	1	1	0	1	1	0	0	1	0	0	1	0	0	1	1	0	1
980	0	0	0	0	1	0	0	0	0	1	15-39		NA	0	0	0	0	0	NA	0	1	0	0	0	0	1	0	0	United States	8060		0	0	0	0	0	0	0	0	0	0	0	0	0	0	0	0	0	0
981	0	0	0	1	0	0	0	0	0	1	16-39		Median(SD)=41(6.2)	0	0	1	1	0		1	0	0	0	0	0	1	0	0	United States	1328		0	1	1	0	0	0	0	1	1	0	0	1	0	0	1	1	0	0
982	0	0	0	1	0	0	0	0	0	1	15-39		Mean(SD)=39.7(6.2)	0	0	1	1	0		0	1	0	0	0	0	1	0	0	United States	556		0	1	1	0	0	0	0	1	1	0	0	1	0	0	1	1	0	0
983	0	0	1	0	0	0	0	0	1	0	18- 40	18-40		1	0	1	1	0		1	0	0	0	0	0	1	0	0	United States	8		1	1	1	0	0	1	0	0	0	0	0	0	0	0	0	0	0	0
984	0	0	0	0	1	0	0	0	0	1	15-40		NA	0	0	0	0	0	NA	0	1	0	1	0	0	0	0	0	China	30		1	0	0	0	0	0	0	0	0	0	0	0	0	0	0	0	0	0
985	0	0	0	0	1	0	0	0	0	1	17-20		NA	0	0	0	0	0	NA	0	1	0	0	0	1	1	0	0	USA, Canada, Sweden, Denmark, Finland, the Netherlands	3251		0	1	0	0	0	0	0	0	0	0	0	0	0	0	0	0	0	0
986	0	0	0	0	1	0	0	0	0	1	13-21		NA	0	0	0	0	0	NA	0	1	0	0	0	0	1	0	0	USA	92		0	0	0	0	0	0	0	0	0	0	0	0	0	0	0	0	0	0
987	1	0	0	0	0	0	0	0	1	0	18-39	19-40		1	1	1	0	0		1	0	0	0	0	1	0	0	0	Sweden	124		0	1	1	1	0	0	0	0	0	0	0	1	0	0	1	1	0	0
988	0	0	0	0	0	1	0	0	0	1	17-39	19-40		0	0	1	0	0		1	0	0	0	0	1	0	0	0	Sweden	28		0	1	1	1	0	0	0	0	0	0	0	1	0	0	1	1	0	0
989	0	0	0	1	0	0	0	0	1	0	21-40	18-40		1	0	1	1	0		1	0	0	0	0	0	1	0	0	United States	250		0	0	0	0	0	0	0	0	0	0	0	0	0	0	0	0	0	0
990	0	0	0	1	0	0	0	0	0	1	16-25	20-40+		0	0	0	1	0		1	0	0	0	0	1	0	0	0	Switzerland	160		1	1	1	1	1	1	1	0	0	0	0	0	1	0	0	0	0	0
991	0	0	0	0	0	1	0	0	1	0	18-39	20-44		0	0	1	1	0		1	0	0	0	0	0	1	0	0	Canada	55		0	0	0	0	0	0	0	0	0	0	0	0	0	0	0	0	0	0
992	0	0	0	0	0	1	0	0	1	0	18-39	19-44		0	0	1	0	0		1	0	0	0	0	0	1	0	0	Canada	30		0	0	0	0	0	0	0	0	0	0	0	0	0	0	0	0	0	0
993	0	0	0	0	0	1	0	0	0	1	15-35	21-43		1	0	1	1	1		1	0	0	0	0	0	1	0	0	Canada	15		0	0	0	0	0	0	0	0	0	0	0	0	0	0	0	0	0	0
994	0	0	0	0	0	1	0	0	0	1	15-35	20-43		1	0	1	1	0		1	0	0	0	0	0	1	0	0	Canada	15		0	0	0	0	0	0	0	0	0	0	0	0	0	0	0	0	0	0
995	0	0	0	0	1	0	0	0	1	0	18-40		NA	0	0	0	0	0	NA	0	1	0	0	0	0	1	0	0	United States	23		0	0	0	0	0	0	0	0	0	1	0	0	0	0	0	0	0	0
996	0	0	0	1	0	0	0	0	1	0	18-39	20-42		1	0	1	0	0		1	0	0	0	0	0	1	0	0	United States	196		0	0	0	0	0	0	0	0	0	0	0	0	0	0	0	0	1	0
997	0	0	0	1	0	0	0	0	1	0	18-39	20-42		1	0	1	0	0		1	0	0	0	0	0	1	0	0	United States	196		0	0	0	0	0	0	0	0	0	0	0	0	0	0	0	0	1	0
998	0	0	0	0	1	0	0	0	0	1	15-39		NA	0	0	0	0	0	NA	0	1	0	0	0	0	1	0	0	United States	89500		0	0	0	0	0	0	0	0	0	0	0	0	0	0	0	0	0	0
999	0	0	0	0	1	0	0	0	1	0	19-24		NA	0	0	0	0	0	NA	0	1	0	0	0	0	1	0	0	USA	1222		0	0	0	0	0	0	0	0	1	0	0	0	0	0	0	0	0	0
1000	1	0	0	0	0	0	0	0	1	0	18-39	18-39		1	0	0	0	0		0	1	0	0	0	1	0	0	0	Austria	31		0	0	0	0	1	0	0	0	0	0	0	0	0	0	0	0	0	0
1001	0	0	0	0	0	1	0	0	0	1	13-18	15-19		1	0	1	1	0		1	0	0	0	0	1	0	0	0	Spain	8		1	1	0	1	1	1	0	0	0	0	0	0	0	0	0	0	0	0
1002	0	0	0	0	1	0	0	0	1	0	20-40		NA	0	0	0	0	0	NA	0	1	0	0	0	0	0	1	0	Brazil	34		0	0	0	0	0	0	0	0	0	1	0	0	0	0	0	0	0	0
1003	0	0	0	0	1	0	0	0	0	1	16-40		NA	0	0	0	0	0	NA	0	1	0	0	0	0	0	1	0	Brazil	61		0	0	0	0	0	0	0	0	0	1	0	0	0	0	0	0	0	0
1004	0	0	1	0	0	0	0	0	0	1	15-39	15-39		1	0	0	0	0		0	1	0	0	0	0	1	0	0	Canada	515		0	0	0	0	0	0	0	0	0	0	0	0	0	0	0	0	0	0
1005	0	1	0	0	0	0	0	0	0	1	16-27	16-27		1	0	0	0	0		1	1	0	0	0	0	1	0	0	USA	14		0	0	0	0	0	0	0	0	0	0	0	0	0	0	0	0	0	0
1006	0	0	0	0	0	1	0	0	1	0	20-39	20-39		1	0	0	0	0		1	1	0	0	0	0	1	0	0	United States	8		1	0	0	0	0	1	0	1	0	0	0	1	0	0	1	0	0	0
1007	0	0	0	0	1	0	0	0	0	1	16-24		NA	0	0	0	0	0	NA	0	1	0	0	1	0	0	0	0	Australia	488		1	1	1	1	1	1	1	0	0	0	0	0	0	0	0	0	0	0
1008	0	0	0	0	1	0	0	0	0	1	15-19		NA	0	0	0	0	0	NA	0	1	0	0	0	0	1	0	0	United States	1737		0	0	0	1	0	0	0	0	0	0	0	0	0	0	0	0	0	0
1009	0	0	0	1	0	0	0	0	0	1	15-39		NA	0	0	0	0	0	NA	0	1	0	0	0	0	1	0	0	United States	58		0	0	0	0	0	0	0	0	0	0	0	0	0	0	0	0	0	0
1010	0	0	0	1	0	0	0	0	0	1	15-39		NA	0	0	0	0	0	NA	0	1	0	0	0	0	1	0	0	United States	60		0	0	0	0	0	0	0	0	0	0	0	0	0	0	0	0	0	0
1011	0	0	0	0	1	0	0	0	0	1	15-29		NA	0	0	0	0	0	NA	0	1	0	1	0	0	0	0	0	Japan	78		0	0	0	0	0	0	0	0	0	0	0	0	0	0	0	0	0	0
1012	0	0	0	0	1	0	0	0	0	1	16-39		NA	0	0	0	0	0	NA	0	1	0	1	0	0	0	0	0	Japan	2350		1	0	0	0	0	0	0	0	0	0	0	0	0	0	0	0	0	0
1013	0	0	0	0	1	0	0	0	0	1	16-40		NA	0	0	0	0	0	NA	0	1	0	0	0	0	1	0	0	United States	150		0	0	0	0	0	0	0	0	0	1	0	0	0	0	0	0	0	0
1014	0	0	0	0	1	0	0	0	0	1	15-39		NA	0	0	0	0	0	NA	0	1	0	0	0	0	1	0	0	United States	3155		1	1	1	0	1	1	0	0	0	0	0	0	0	0	0	0	0	0
1015	0	0	0	0	0	0	1	0	0	1	13-34	15-34		1	0	1	1	0		1	0	0	0	0	0	1	0	0	United States	23		1	1	1	1	1	1	0	0	1	0	0	0	0	0	0	0	0	0
1016	0	0	0	0	1	0	0	0	0	1	15-39		NA	0	0	0	0	0	NA	0	1	0	0	0	0	1	0	0	United States	2932		0	0	0	0	0	0	0	0	0	0	0	0	0	0	0	0	0	0
1017	0	0	0	0	0	1	0	0	0	1	15-21	16-20		1	0	0	0	0		1	0	0	0	0	0	1	0	0	USA	9		1	0	0	0	0	0	1	0	0	0	0	0	0	0	0	0	0	0
1018	0	0	0	0	1	0	0	0	0	1	16-40		NA	0	0	0	0	0	NA	0	1	0	1	0	0	0	0	0	Pakistan	94		0	0	0	0	0	0	0	0	0	0	0	0	1	0	0	0	0	0
1019	0	0	0	0	1	0	0	0	0	1	15-39		NA	0	0	0	0	0	NA	0	1	0	0	0	0	1	0	0	United States, Canada	1481		0	0	0	0	0	0	0	0	0	0	0	0	0	0	0	0	0	0
1020	0	0	0	0	1	0	0	0	0	1	15-39		NA	0	0	0	0	0	NA	0	1	0	0	0	0	1	0	0	United States	162317		0	0	0	0	0	0	0	0	0	0	0	0	0	0	0	0	0	0
1021	0	0	0	0	1	0	0	0	0	1	15-39		NA	0	0	0	0	0	NA	0	1	0	0	0	0	1	0	0	United States	117746		0	0	0	0	0	0	0	0	0	0	0	0	0	0	0	0	0	0
1022	0	0	0	0	1	0	0	0	0	1	15-20		NA	0	0	0	0	0	NA	0	1	0	0	0	1	0	0	0	Denmark, Finland, Iceland, Norway and Sweden	4557		0	0	0	0	0	0	0	0	0	0	0	0	0	0	0	0	0	0
1023	0	1	0	0	0	0	0	0	0	1	15-39	20-39		1	0	1	0	0		1	0	0	0	0	1	0	0	0	Portugal	36		1	1	1	0	0	0	1	1	1	1	0	1	0	0	1	1	0	0
1024	0	0	0	0	1	0	0	0	1	0	20-39		NA	0	0	0	0	0	NA	0	1	0	0	0	0	1	0	0	USA	11162		0	0	0	1	0	0	0	0	0	0	0	0	0	0	0	0	0	0
1025	0	0	0	0	1	0	0	0	0	1	15-29		NA	0	0	0	0	0	NA	0	1	0	1	0	0	0	0	0	Korea	39639		0	0	0	0	0	0	0	0	0	0	0	0	0	0	0	0	0	0
1026	0	0	0	1	0	0	0	0	1	0	33-38	33-38		1	0	1	0	0		0	1	0	1	0	0	0	0	0	Korea	84		0	0	0	0	0	0	0	0	0	0	0	0	0	0	0	0	0	1
1027	0	0	0	0	0	1	0	0	0	1	15-39	15-39		1	0	1	0	0		1	1	0	0	0	0	1	0	0	USA	36		1	1	1	0	1	1	1	0	0	0	0	0	0	0	0	0	0	0
1028	0	0	0	0	1	0	0	0	1	0	20-39		NA	0	0	0	0	0	NA	0	1	0	0	0	0	1	0	0	USA	47560		0	0	0	1	0	0	0	0	0	0	0	0	0	0	0	0	0	0
1029	1	0	0	0	0	0	0	0	0	1	16-24	16-24		1	0	0	0	0		0	1	0	0	0	1	0	0	0	UK and Ireland	227		1	0	0	0	0	0	0	0	0	0	0	0	0	0	0	0	0	0
1030	0	0	0	0	0	0	1	0	1	0	18-39		NA	0	0	0	0	0	NA	0	1	0	0	1	1	1	0	0	USA, Canada, Australia, Brazil, Turkey, UK, England, Belgium, Ireland, Italy	56		0	0	0	0	0	0	0	0	0	0	0	0	0	0	0	0	0	0
1031	0	0	0	0	1	0	0	0	0	1	14-24		NA	0	0	0	0	0	NA	0	1	0	0	0	1	0	0	0	London	16		0	0	0	1	0	0	0	0	0	0	0	0	0	0	0	0	0	0
1032	0	0	0	0	1	0	0	0	0	1	17-23		NA	0	0	0	0	0	NA	0	1	0	0	0	0	1	0	0	Mexico	7		0	0	0	0	0	0	0	0	0	0	0	0	0	0	0	0	0	0
1033	1	0	0	0	0	0	0	0	0	1	15-18	15-18		1	0	0	0	0		0	1	0	0	0	1	0	0	0	Germany	147		1	0	0	0	0	0	0	0	0	0	0	0	0	0	0	0	0	0
1034	0	0	0	0	1	0	0	0	1	0	19-35		NA	0	0	0	0	0	NA	0	1	0	0	0	0	1	0	0	Texas	143		0	0	0	0	0	0	0	0	0	0	0	0	0	0	0	0	1	0
1035	0	0	0	0	1	0	0	0	0	1	17-35		NA	0	0	0	0	0	NA	0	1	0	0	0	0	1	0	0	Houston	193		0	0	0	0	0	0	0	0	0	0	0	0	0	0	0	0	1	0
1036	0	0	0	0	1	0	0	0	0	1	15-21		NA	0	0	0	0	0	NA	0	1	0	0	0	0	1	0	0	Canada	137		0	0	0	0	1	0	0	0	0	0	0	0	0	0	0	0	0	0
1037	0	0	0	0	1	0	0	0	0	1	15-19		NA	0	0	0	0	0	NA	0	1	0	0	0	1	0	0	0	Austria	15800		0	0	0	0	0	0	0	1	0	0	0	0	0	0	0	0	0	0
1038	0	0	0	0	1	0	0	0	0	1	17-21		NA	0	0	0	0	0	NA	0	1	0	1	0	0	0	0	0	Iran	41		0	0	0	0	0	0	0	0	1	0	0	0	0	0	0	0	0	0
1039	0	0	0	0	1	0	0	0	0	1	15-39		NA	0	0	0	0	0	NA	0	1	0	0	0	0	1	0	0	USA	840		0	0	0	0	0	0	0	0	0	0	0	0	0	0	0	0	0	0
1040	0	0	0	0	1	0	0	0	1	0	20-24		NA	0	0	0	0	0	NA	0	1	0	0	0	0	1	0	0	USA	1368		0	0	0	0	0	0	0	1	0	0	0	0	0	0	0	0	0	0
1041	0	0	0	0	1	0	0	0	0	1	16-40		NA	0	0	0	0	0	NA	0	1	0	1	0	0	0	0	0	Pakistan	133		0	0	0	0	0	0	0	0	0	0	0	0	0	0	0	0	1	0
1042	0	0	0	0	1	0	0	0	0	1	15-39		NA	0	0	0	0	0	NA	0	1	0	0	0	0	1	0	0	USA	1473		1	0	0	0	0	0	0	0	0	0	0	0	0	0	0	0	0	0
1043	0	0	0	0	1	0	0	0	0	1	15-39		NA	0	0	0	0	0	NA	0	1	0	0	0	0	1	0	0	USA	296		1	0	0	0	0	0	0	0	0	0	0	0	0	0	0	0	0	0
1044	0	0	0	0	1	0	0	0	0	1	15-39		NA	0	0	0	0	0	NA	0	1	0	0	0	0	1	0	0	USA	399		1	0	0	0	0	0	0	0	0	0	0	0	0	0	0	0	0	0
1045	0	0	0	0	1	0	0	0	0	1	15-39		NA	0	0	0	0	0	NA	0	1	0	0	0	0	1	0	0	USA	1069		1	0	0	0	0	0	0	0	0	0	0	0	0	0	0	0	0	0
1046	1	0	0	0	0	0	0	0	0	1	17-39	17-39		1	0	0	0	0		0	1	0	0	0	0	1	0	0	USA	295		1	0	0	0	0	0	0	0	0	0	0	0	0	0	0	0	0	0
1047	0	0	0	0	0	0	1	0	0	1	15-39	18-40		1	0	1	0	0		1	1	0	0	0	0	1	0	0	Chicago	61		1	1	1	0	0	0	0	0	0	0	0	0	0	0	0	0	0	0
1048	0	0	0	1	0	0	0	0	0	1	13-18	13-18		1	0	0	0	0		0	1	0	0	0	1	0	0	0	Denmark	45		0	0	0	0	0	0	0	0	0	0	0	0	0	0	0	0	0	0
1049	0	0	0	0	1	0	0	0	0	1	16-40		NA	0	0	0	0	0	NA	0	1	0	0	0	1	0	0	0	Switzerland	30		0	0	1	0	0	0	0	0	0	0	0	0	0	0	0	0	0	0
1050	0	0	0	0	0	0	1	0	1	0	18-39	21-39		0	0	1	0	0		1	0	0	0	0	0	1	0	0	USA	31		0	0	0	0	0	0	0	0	0	0	0	0	0	0	0	0	0	0
1051	1	0	0	0	0	0	0	0	0	1	15-25	15-25		1	0	0	0	0		1	1	0	0	1	0	0	0	0	Australia	39		1	1	0	1	0	0	1	1	0	0	0	0	0	0	0	0	0	0
1052	0	0	0	1	0	0	0	0	0	1	15-25	16-31		0	0	1	0	0		1	0	0	0	1	0	0	0	0	Australia	74		0	0	0	0	0	0	0	0	0	0	0	0	0	0	0	0	0	0
1053	0	0	0	1	0	0	0	0	0	1	15-25	17-33		0	0	1	1	0		1	0	0	0	1	0	0	0	0	Australia	90		0	0	0	0	0	0	0	0	0	0	0	0	0	0	0	0	0	0
1054	1	0	0	0	0	0	0	0	0	1	15-25	15-25		1	0	0	0	0		1	1	0	0	1	0	0	0	0	Australia	51		0	0	0	0	0	0	0	0	0	0	0	0	0	0	0	0	0	0
1055	0	0	0	0	1	0	0	0	0	1	15-39		NA	0	0	0	0	0	NA	0	1	0	0	0	0	1	0	0	US	46265		0	0	0	0	0	0	0	0	0	0	0	1	0	0	0	0	0	0
1056	0	0	0	0	1	0	0	0	0	1	15-39		NA	0	0	0	0	0	NA	0	1	0	0	0	0	1	0	0	US	8402		0	0	0	0	0	0	0	0	0	0	0	0	0	0	0	0	0	0
1057	0	0	0	0	1	0	0	0	0	1	15-39		NA	0	0	0	0	0	NA	0	1	0	0	0	0	1	0	0	US	88056		0	0	0	0	0	0	0	0	0	0	0	0	0	0	0	0	0	0
1058	1	0	0	0	0	0	0	0	1	0	18-39	18-39		1	0	1	1	0		1	0	0	0	0	0	1	0	0	US	62		0	0	0	0	0	0	0	0	0	0	0	0	0	0	0	0	0	0
1059	0	0	0	0	0	1	0	0	0	1	15-25	18-22		1	0	1	0	0		1	0	0	0	1	0	0	0	0	Australia	7		0	0	0	0	0	0	0	0	0	0	0	0	0	0	0	0	0	0
1060	0	0	0	1	0	0	0	0	1	0	18-39	18-41		1	0	1	0	0		1	0	0	0	0	1	0	0	0	Germany	577		0	0	0	0	0	0	0	0	0	0	0	0	0	0	0	0	0	0
1061	0	0	0	0	1	0	0	0	1	0	19-39		NA	0	0	0	0	0	NA	0	1	0	0	0	0	1	0	0	US	64		0	0	0	0	0	0	0	0	0	1	0	0	0	0	0	0	0	0
1062	1	0	0	0	0	0	0	0	0	1	16-21	16-21		1	0	0	0	0		0	1	0	0	0	0	1	0	0	US	143		1	0	0	0	0	0	0	0	0	0	0	0	0	0	0	0	0	0
1063	1	0	0	0	0	0	0	0	0	1	16-21	16-21		1	0	0	0	0		0	1	0	0	0	0	1	0	0	US	262		1	0	0	0	0	0	0	0	0	0	0	0	0	0	0	0	0	0
1064	0	0	0	0	1	0	0	0	1	0	31-39		NA	0	0	0	0	0	NA	0	1	0	1	0	0	0	0	0	Japan	12		0	0	0	0	0	0	0	0	0	0	1	0	0	0	0	0	0	0
1065	0	0	0	0	1	0	0	0	0	1	16-37		NA	0	0	0	0	0	NA	0	1	0	1	0	0	0	0	0	Japan	23		0	0	0	0	0	1	0	0	0	0	0	0	0	0	0	0	0	0
1066	0	0	0	0	1	0	0	0	0	1	15-39		NA	0	0	0	0	0	NA	0	1	0	1	0	0	0	0	0	Japan	2905		1	0	0	0	0	0	0	0	0	0	0	0	0	0	0	0	0	0
1067	0	0	0	0	1	0	0	0	0	1	15-29		NA	0	0	0	0	0	NA	0	1	0	1	0	0	0	0	0	Japan	211		1	1	1	0	0	0	0	0	0	0	0	0	0	0	0	0	0	0
1068	0	0	0	0	1	0	0	0	0	1	16-39		NA	0	0	0	0	0	NA	0	1	0	1	0	0	0	0	0	Japan	26		0	0	0	0	0	0	0	1	0	0	0	0	0	0	0	0	0	0
1069	0	0	0	0	1	0	0	0	0	1	16-39		NA	0	0	0	0	0	NA	0	1	0	1	0	0	0	0	0	Japan	89		0	0	0	0	0	0	0	0	0	0	0	0	0	0	0	0	0	1
1070	0	0	0	0	1	0	0	0	0	1	16-39		NA	0	0	0	0	0	NA	0	1	0	1	0	0	0	0	0	Japan	146		0	0	0	0	0	0	0	0	0	0	0	0	0	0	0	0	0	1
1071	0	0	0	0	1	0	0	0	0	1	17-39		NA	0	0	0	0	0	NA	0	1	0	1	0	0	0	0	0	Japan	502		0	0	0	0	0	0	0	0	0	0	0	0	0	0	0	0	0	0
1072	0	0	0	0	1	0	0	0	0	1	15-39		NA	0	0	0	0	0	NA	0	1	0	0	0	0	1	0	0	USA	1173		1	0	0	0	0	0	0	0	0	0	0	0	0	0	0	0	0	0
1073	0	0	0	0	1	0	0	0	1	0	33-38		NA	0	0	0	0	0	NA	0	1	0	0	0	0	1	0	0	USA	28243		0	0	0	0	0	0	0	0	0	0	0	1	0	0	0	0	0	0
1074	0	0	0	0	1	0	0	0	0	1	14-19		NA	0	0	0	0	0	NA	0	1	0	0	0	0	1	0	0	USA	107		0	0	0	0	0	0	1	0	0	0	0	0	0	0	0	0	0	0
1075	0	0	0	0	1	0	0	0	1	0	19-30		NA	0	0	0	0	0	NA	0	1	0	0	0	0	1	0	0	USA	2836		1	0	0	0	0	0	0	0	0	0	0	0	0	0	0	0	0	0
1076	0	0	0	0	1	0	0	0	0	1	16-40		NA	0	0	0	0	0	NA	0	1	0	1	0	0	0	0	0	India	102		0	0	0	0	0	0	0	0	0	0	0	0	0	0	0	0	1	0
1077	0	0	0	0	1	0	0	1	0	0	15-17.9		NA	0	0	0	0	0	NA	0	1	0	0	0	0	1	0	0	Canada	1356		0	0	0	0	0	0	0	0	0	0	0	0	0	0	0	0	0	0
1078	0	0	0	0	1	0	0	0	0	1	15-25		NA	0	0	0	0	0	NA	0	1	0	1	0	0	1	0	0	India	220		0	1	0	0	0	0	0	0	0	0	0	0	0	0	0	0	0	0
1079	0	0	0	0	1	0	0	0	0	1	14-30		NA	0	0	0	0	0	NA	0	1	0	0	0	0	1	0	0	Canada	146		0	0	0	0	0	0	0	0	0	0	0	0	0	0	0	0	0	0
1080	1	0	0	0	0	0	0	0	0	1	14-20	14-20		1	1	0	0	0		1	0	0	0	0	0	1	0	0	USA	126		0	0	0	0	0	0	0	0	0	0	0	0	0	0	0	0	0	0
1081	0	0	0	1	0	0	0	0	0	1	14-22	14-22		1	0	0	0	0		1	0	0	0	0	0	0	0	1		60		0	0	0	0	0	0	0	0	0	0	0	0	0	0	0	0	0	0
1082	0	0	0	1	0	0	0	0	0	1	14-22	14-22		1	0	0	0	0		1	0	0	0	0	0	1	0	0	USA	60		0	0	0	0	0	0	0	0	0	0	0	0	0	0	0	0	0	0
1083	0	0	0	0	1	0	0	0	0	1	15-39		NA	0	0	0	0	0	NA	0	1	0	0	0	1	0	0	0	France	9661		0	0	0	1	0	0	0	0	0	0	0	0	0	0	0	0	0	0
1084	0	0	0	0	1	0	0	0	1	0	18-35		NA	0	0	0	0	0	NA	0	1	0	0	0	0	1	0	0	USA	1758		0	0	0	0	0	0	0	0	0	0	0	0	0	0	0	0	0	0
1085	0	0	0	0	1	0	0	0	0	1	15-39		NA	0	0	0	0	0	NA	0	1	0	0	0	0	1	0	0	USA	17564		0	0	0	0	0	0	0	0	0	0	0	0	0	0	0	0	0	0
1086	0	0	0	0	1	0	0	0	1	0	18-39		NA	0	0	0	0	0	NA	0	1	0	0	0	0	0	1	0	Brazil	370		0	0	0	0	0	0	0	0	0	0	1	0	0	0	0	0	0	0
1087	0	0	0	0	1	0	0	0	1	0	23-39		NA	0	0	0	0	0	NA	0	1	0	0	0	1	0	0	0	Germany	25		0	0	0	0	0	0	0	0	0	0	0	0	0	0	0	0	0	0
1088	0	0	0	0	0	1	0	0	0	1	15-25		NA	0	0	0	0	0	NA	0	1	0	0	0	0	1	0	0	USA	24		0	0	0	0	0	0	0	0	0	0	0	0	0	0	0	0	0	0
1089	0	0	0	0	1	0	0	0	1	0	20-34		NA	0	0	0	0	0	NA	0	1	0	0	0	1	0	0	0	Finland		NS	1	1	1	1	1	0	1	1	1	1	1	1	1	1	1	1	1	1
1090	0	0	0	1	0	0	0	0	0	1	16-30	18-35		1	1	0	0	1		1	0	0	0	0	1	0	0	0	Sweden	83		0	0	0	0	0	0	0	0	0	0	0	0	0	0	0	0	0	0
1091	0	0	0	0	1	0	0	0	1	0	18-39		NA	0	0	0	0	0	NA	0	1	0	1	0	1	1	0	0	Japan, Germany, Italy, USA	42		1	0	0	0	0	0	0	0	0	0	0	0	0	0	0	0	0	0
1092	0	0	0	0	1	0	0	0	1	0	18-39		NA	0	0	0	0	0	NA	0	1	0	1	0	0	0	0	0	China	1146		0	0	0	0	0	0	0	0	0	0	0	0	0	0	0	0	0	1
1093	0	0	0	0	1	0	0	0	1	0	19-34		NA	0	0	0	0	0	NA	0	1	0	0	0	0	1	0	0	USA	10237		0	0	0	0	0	0	0	0	0	0	0	0	0	0	0	0	1	0
1094	0	0	0	0	1	0	0	0	1	0	19-34		NA	0	0	0	0	0	NA	0	1	0	0	0	0	1	0	0	USA, district of Columbia	428692		0	0	0	0	0	0	0	0	0	0	0	0	0	0	0	0	0	0
1095	0	0	1	0	0	0	0	0	0	1	15-18	25-45+		0	0	0	1	0		1	0	0	0	0	0	1	0	0	USA, Canada	775		0	0	0	0	0	0	0	0	0	0	0	0	0	0	0	0	0	0
1096	0	0	0	0	1	0	0	0	1	0	21-39		NA	0	0	0	0	0	NA	0	1	0	0	0	1	0	0	0	Greece	31		0	0	0	0	0	0	0	0	0	0	0	0	0	1	0	0	0	0
1097	0	0	0	1	0	0	0	0	1	0	18-39	18-39		1	0	1	0	0		1	0	0	0	0	1	0	0	0	Germany	577		0	0	0	0	0	0	0	0	0	0	0	0	0	0	0	0	0	0
1098	0	0	0	0	1	0	0	0	1	0	18-40		NA	0	0	0	0	0	NA	0	1	0	0	0	1	0	0	0	The Netherlands	52		0	0	0	0	0	0	0	0	0	0	0	0	0	0	0	0	1	1
1099	0	1	0	0	0	0	0	0	0	1	15-21	18-39		0	0	1	1	0		1	0	0	0	0	0	1	0	0	USA	23		0	0	0	0	0	0	0	0	0	0	0	0	0	0	0	0	0	0
1100	0	0	0	0	1	0	0	0	0	1	15-24		NA	0	0	0	0	0	NA	0	1	0	0	0	0	1	0	0	USA	9721		0	0	0	0	0	0	0	0	0	0	0	0	0	0	0	0	0	0
1101	0	0	0	0	1	0	0	0	0	1	15-24		NA	0	0	0	0	0	NA	0	1	0	0	0	1	0	0	0	UK	25658		0	0	0	0	0	0	0	0	0	0	0	0	0	0	0	0	0	0
1102	0	1	0	0	0	0	0	0	1	0	18-39	18-39		1	0	0	0	0		0	1	0	0	0	1	0	0	0	Ireland	20		0	0	0	0	0	0	0	0	0	1	0	0	0	0	0	0	0	0
1103	0	0	0	0	1	0	0	0	1	0	21-40		NA	0	0	0	0	0	NA	0	1	0	0	0	0	1	0	0	USA	17		0	0	0	0	0	0	0	0	0	0	0	0	0	0	0	0	0	0
1104	0	0	0	1	0	0	0	0	0	1	16-39	22-39		1	1	1	1	0		1	0	0	1	0	0	0	0	0	Japan	260		0	0	0	0	0	0	0	0	0	0	0	0	0	0	0	0	0	0
1105	0	0	0	1	0	0	0	0	0	1	16-39	22-39		1	1	1	1	0		1	0	0	1	0	0	0	0	0	Japan	260		0	0	0	0	0	0	0	0	0	0	0	0	0	0	0	0	0	0
1106	0	0	0	0	1	0	0	0	0	1	15-39		NA	0	0	0	0	0	NA	0	1	0	1	0	0	0	0	0	Japan	107		0	0	0	0	0	0	0	0	0	1	0	0	0	0	0	0	0	0
1107	0	0	0	0	0	1	0	0	1	0	18-29	18-29		1	0	0	0	0		1	0	0	0	0	1	0	0	0	Denmark	20		0	0	0	0	0	0	0	0	0	0	0	0	0	0	0	0	0	0
1108	0	0	0	0	0	1	0	0	0	1	15-29	15-29		1	0	0	0	0		1	0	0	0	0	1	0	0	0	Denmark	15		0	0	0	0	0	0	0	0	0	0	0	0	0	0	0	0	0	0
1109	0	0	0	0	1	0	0	0	0	1	15-29		NA	0	0	0	0	0	NA	0	1	0	0	0	0	0	1	0	Brazil		NS	0	0	0	0	0	0	0	0	0	0	0	0	0	0	0	0	0	0
1110	1	0	0	0	0	0	0	1	0	0	15-17	15-17		1	0	0	0	0		0	1	0	0	0	0	0	0	1		97		1	0	0	0	0	0	0	0	0	0	0	0	0	0	0	0	0	0
1111	0	0	0	0	0	1	0	0	0	1	15-22	15-22		1	0	0	0	0		1	0	0	0	0	1	0	0	0	Denmark	12		0	0	0	0	0	0	0	0	0	0	0	0	0	0	0	0	0	0
1112	0	1	0	0	0	0	0	0	0	1	15-30	19-35		0	0	1	1	0		1	0	0	0	0	1	0	0	0	Sweden	285		0	0	0	0	0	0	0	0	0	0	0	0	0	0	0	0	0	0
1113	0	0	0	0	0	1	0	0	0	1	14-28	15-31		0	0	1	0	0		1	0	0	0	0	1	0	0	0	Sweden	44		0	0	0	0	0	0	0	0	0	0	0	0	0	0	0	0	0	0
1114	0	1	0	0	0	0	0	0	0	1	15-30	19-35		0	0	1	1	0		1	0	0	0	0	1	0	0	0	Sweden	285		0	0	0	0	0	0	0	0	0	0	0	0	0	0	0	0	0	0
1115	0	0	0	0	1	0	0	0	0	1	15-39		NA	0	0	0	0	0	NA	0	1	0	0	0	0	1	0	0	USA	2451		0	0	0	0	0	0	0	0	0	0	0	0	0	0	0	0	0	0
1116	0	0	0	0	1	0	0	0	1	0	18-39		NA	0	0	0	0	0	NA	0	1	0	0	0	1	0	0	0	Slovakia	40		1	0	0	0	0	0	0	0	0	0	0	0	0	0	0	0	0	0
1117	1	0	0	0	0	0	0	0	0	1	13-22	13-22		1	0	0	0	0		0	1	0	0	0	1	0	0	0	European countries	51		0	0	0	0	0	1	0	0	0	0	0	0	0	0	0	0	0	0
1118	0	0	0	0	1	0	0	0	1	0	18-40		NA	0	0	0	0	0	NA	0	1	0	0	0	0	1	0	0	USA	15611		0	0	0	0	0	0	0	0	0	0	0	1	0	0	0	0	0	0
1119	0	0	0	1	0	0	0	0	0	1	15-30	15-30		1	0	0	0	0		1	0	0	1	0	0	0	0	0	Pakistan	368		0	0	0	0	0	0	0	0	0	0	0	0	0	0	0	0	0	0
1120	0	0	0	0	1	0	0	0	0	1	15-39		NA	0	0	0	0	0	NA	0	1	0	0	0	0	1	0	0	USA		NS	0	0	0	1	0	0	0	0	0	0	0	0	0	0	0	0	0	0
1121	1	0	0	0	0	0	0	0	1	0	18-39	18-39		1	0	1	0	0		1	0	0	0	0	0	1	0	0	USA	97		0	0	0	0	0	0	0	0	0	0	0	0	0	0	0	0	0	0
1122	0	0	0	1	0	0	0	0	1	0	18-34	24-39		0	0	1	1	0		1	0	0	0	0	0	1	0	0	USA	34		0	0	0	0	0	0	0	0	0	0	0	0	0	0	0	0	0	0
1123	0	0	0	1	0	0	0	0	0	1	15-18	15-18		1	0	0	0	0		1	0	1	0	0	0	0	0	0	South-Africa	47		0	0	0	0	0	0	0	0	0	0	0	0	0	0	0	0	0	0
1124	0	0	0	0	1	0	0	0	0	1	15-39		NA	0	0	0	0	0	NA	0	1	0	0	0	0	1	0	0	USA	13459		0	0	0	0	0	0	0	0	0	0	0	0	0	0	0	0	0	0
1125	0	0	0	1	0	0	0	0	0	1	15-39	18-55		0	0	1	1	0		1	0	0	0	0	0	1	0	0	USA	341		0	0	0	0	0	0	0	0	0	0	0	0	0	0	0	0	0	0
1126	0	0	0	0	1	0	0	0	1	0	22-26		NA	0	0	0	0	0	NA	0	1	0	0	0	0	1	0	0	USA	16		0	0	0	0	0	0	0	0	0	0	0	0	0	0	0	0	1	0
1127	0	0	0	1	0	0	0	0	1	0	18-37	18-37		1	1	0	0	0		1	0	0	1	1	1	1	0	0	Australia, Italy, USA, Portugal, Switzerland, Israel, Egypt, Saudi Arabia, Canada, Greece	146		0	0	0	0	0	0	0	0	0	0	0	1	0	0	0	0	0	0
1128	0	0	1	0	0	0	0	0	0	1	15-30	16-32		0	0	1	1	0		0	1	0	0	0	1	0	0	0	Italy	9		1	0	0	0	0	0	0	0	0	0	0	0	0	0	0	0	0	0
1129	1	0	0	0	0	0	0	0	0	1	15-34	17-36		1	0	1	0	0		1	0	0	0	0	0	1	0	0	USA	30		0	0	0	0	0	0	0	0	0	0	0	0	0	0	0	0	0	0
1130	0	0	0	0	1	0	0	0	0	1	15-20		NA	0	0	0	0	0	NA	0	1	0	1	0	0	0	0	0	India	47		0	0	0	0	0	0	0	0	1	0	0	0	0	0	0	0	0	0
1131	0	0	0	0	0	1	0	0	0	1	14-21		Mean=20.5	1	0	1	1	0		1	0	0	0	1	0	0	0	0	Australia	6		0	0	0	0	0	0	0	0	0	0	0	0	0	0	0	0	0	0
1132	1	0	0	0	0	0	0	0	1	0	18-40	18-40		1	0	0	0	0		0	1	0	0	0	1	0	0	0	Italy	194		0	0	0	0	1	0	0	0	0	0	0	0	0	0	0	0	0	0
1133	0	0	0	1	0	0	0	0	0	1	13-18	13-18		1	1	1	1	0		1	0	0	1	0	0	0	0	0	Taiwan	150		0	0	0	0	0	0	0	0	0	0	0	0	0	0	0	0	0	0
1134	0	0	0	0	1	0	0	0	1	0	26-35		NA	0	0	0	0	0	NA	0	1	0	0	0	0	1	0	0	USA	6573		0	0	0	0	0	0	0	0	0	0	0	0	0	0	0	1	0	0
1135	0	0	0	0	1	0	0	0	1	0	21-40		NA	0	0	0	0	0	NA	0	1	0	1	0	0	0	0	0	China	252		0	0	0	0	0	0	0	0	0	0	1	0	0	0	0	0	0	0
1136	0	0	0	0	0	1	0	0	1	0	18-39	20-39		1	0	1	1	0		1	0	0	0	0	0	0	0	1		53		0	0	0	0	0	0	0	0	0	0	0	0	0	0	0	0	0	0
1137	0	0	0	0	0	1	0	0	0	1	15-39		Mean(SD)= 31.2 (8.0)	1	0	1	1	0		1	0	0	0	0	0	1	0	0	USA	39		0	0	0	0	0	0	0	0	0	0	0	0	0	0	0	0	0	0
1138	0	0	1	0	0	0	0	0	0	1	15-29	16-29		1	0	1	0	0		1	0	0	0	0	1	0	0	0	Denmark	20		0	0	0	0	0	0	0	0	0	0	0	0	0	0	0	0	0	0
1139	0	0	0	0	1	0	0	0	1	0	18-39		NA	0	0	0	0	0	NA	0	1	0	0	0	1	0	0	0	Norway, Finland	866		0	0	0	0	0	1	0	0	0	0	0	0	0	0	0	0	0	0
1140	0	0	0	1	0	0	0	0	0	1	15-39	18-47		1	0	1	1	0		1	0	0	0	0	0	0	0	1		292		0	0	0	0	0	0	0	0	0	0	0	0	0	0	0	0	0	0
1141	0	0	1	0	0	0	0	0	0	1	15-39	16-47		1	0	1	1	0		1	0	0	0	0	0	1	0	0	USA	133		0	0	0	0	0	0	0	0	0	0	0	0	0	0	0	0	0	0
1142	0	0	1	0	0	0	0	0	0	1	15-39	16-47		0	0	1	1	0		1	0	0	0	0	0	1	0	0	USA	120		0	0	0	0	0	0	0	0	0	0	0	0	0	0	0	0	0	0
1143	0	0	0	1	0	0	0	0	0	1	15-39		Mean(SD)= 33.03 (± 6.97)	1	0	1	1	0		1	0	0	0	0	0	1	0	0	USA	292		0	0	0	0	0	0	0	0	0	0	0	0	0	0	0	0	0	0
1144	0	0	0	0	0	0	1	0	0	1	15-39	15-39		1	0	0	0	0		1	0	0	1	0	0	0	0	0	South-Korea	77		0	0	0	0	0	0	0	0	0	0	0	0	0	0	0	0	0	0
1145	0	0	0	0	1	0	0	0	0	1	15-39		NA	0	0	0	0	0	NA	0	1	0	1	0	0	0	0	0	South-Korea	270640		0	0	0	0	0	0	0	0	0	0	0	0	0	0	0	0	0	0
1146	0	0	0	0	1	0	0	0	0	1	15-20		NA	0	0	0	0	0	NA	0	1	0	1	0	0	0	0	0	South-Korea	66		0	0	0	0	0	0	0	0	1	0	0	0	0	0	0	0	0	0
1147	0	0	0	0	1	0	0	0	1	0	19-39		NA	0	0	0	0	0	NA	0	1	0	1	0	0	0	0	0	South-Korea	1713		0	0	0	0	0	0	0	0	0	0	0	1	0	0	0	0	0	0
1148	0	0	0	0	1	0	0	0	0	1	15-29		NA	0	0	0	0	0	NA	0	1	0	0	0	0	1	0	0	USA	7		0	0	0	0	1	0	0	0	0	0	0	0	0	0	0	0	0	0
1149	0	0	0	0	1	0	0	0	0	1	15-39		NA	0	0	0	0	0	NA	0	1	0	0	0	0	1	0	0	USA	1358		1	1	1	0	1	1	1	0	0	0	0	0	0	0	0	0	0	0
1150	0	0	1	0	0	0	0	0	0	1	15-39	15-40		1	0	1	0	0		1	0	0	0	0	0	1	0	0	USA	463		1	1	1	0	1	1	1	0	0	0	0	0	0	0	0	0	0	0
1151	0	0	0	0	1	0	0	0	0	1	15-39		NA	0	0	0	0	0	NA	0	1	0	0	0	0	1	0	0	USA	62218		1	1	1	1	1	1	0	1	1	0	0	1	0	0	1	1	1	0
1152	0	0	0	0	1	0	0	0	0	1	15-39		NA	0	0	0	0	0	NA	0	1	0	0	0	0	1	0	0	USA	1040		1	1	1	0	1	1	0	0	0	0	0	0	0	0	0	0	0	0
1153	0	0	1	0	0	0	0	0	0	1	15-39	15-40		1	0	1	0	0		1	0	0	0	0	0	1	0	0	USA	465		1	1	1	0	1	1	1	0	0	0	0	0	0	0	0	0	0	0
1154	0	0	0	0	1	0	0	0	1	0	18-29		NA	0	0	0	0	0	NA	0	1	0	0	0	0	1	0	0	USA	39632		0	0	0	0	0	0	0	0	0	0	0	0	0	0	0	0	0	0
1155	0	0	1	0	0	0	0	0	0	1	15-21	15-21		1	0	0	0	0		0	1	0	0	0	0	0	0	1		895		0	1	0	0	0	0	0	0	0	0	0	0	0	0	0	0	0	0
1156	0	0	0	0	1	0	0	0	0	1	15-19		NA	0	0	0	0	0	NA	0	1	0	0	0	1	0	0	0	Italy	75		0	0	0	0	0	0	0	0	0	0	0	0	0	0	0	0	0	0
1157	0	0	0	0	1	0	0	0	0	1	15-19		NA	0	0	0	0	0	NA	0	1	0	0	0	0	1	0	0	USA	526		0	0	0	1	0	0	0	0	0	0	0	0	0	0	0	0	0	0
1158	0	0	1	0	0	0	0	0	0	1	15-29		NA	0	0	0	0	0	NA	0	1	0	0	1	0	0	0	0	Australia	9721		0	0	0	0	0	0	0	0	0	0	0	0	0	0	0	0	0	0
1159	0	0	0	1	0	0	0	0	0	1	15-29	15-29		1	0	0	0	0		1	0	0	0	1	1	1	0	0	Australia, Canada, UK, USA	288		0	0	0	0	0	0	0	0	0	0	0	0	0	0	0	0	0	0
1160	0	0	1	0	0	0	0	0	0	1	15-25	15-25		1	0	0	0	0		1	1	0	0	1	0	0	0	0	Australia	118		0	0	0	0	0	0	0	0	0	0	0	0	0	0	0	0	0	0
1161	0	0	0	0	1	0	0	0	0	1	15-39		NA	0	0	0	0	0	NA	0	1	0	0	0	0	1	0	0	USA	907		0	0	0	0	0	0	0	0	0	0	0	0	0	0	0	0	0	0
1162	0	0	0	0	0	1	0	0	0	1	15-24	15-25		1	0	0	0	0		1	1	0	0	0	1	0	0	0	UK	21		0	0	0	0	1	0	0	0	0	0	0	0	0	0	0	0	0	0
1163	0	0	0	0	0	1	0	0	0	1	16-30	16-30		1	0	0	0	0		1	0	0	0	0	1	0	0	0	UK	14		1	1	1	0	1	0	0	0	0	0	0	0	0	0	0	0	0	0
1164	0	0	0	0	0	0	1	0	0	1	16-30	16-30		1	0	0	0	0		1	0	0	0	0	1	0	0	0	UK	40		1	1	1	0	1	1	0	0	0	0	0	0	0	0	0	0	0	0
1165	0	0	0	0	1	0	0	0	0	1	15-39		NA	0	0	0	0	0	NA	0	1	0	0	0	0	1	0	0	USA	154		0	0	0	0	0	0	0	0	0	0	0	0	0	0	0	0	0	0
1166	0	0	0	0	0	0	1	0	0	1	15-39	23-40		1	0	0	0	0		1	0	0	0	0	0	1	0	0	USA	18		0	0	0	0	0	0	0	0	0	0	0	0	0	0	0	0	0	0
1167	0	0	0	1	0	0	0	0	0	1	15-39	15-39		1	0	1	1	0		1	0	0	0	0	0	1	0	0	USA	104		0	0	0	0	0	0	0	0	0	0	0	0	0	0	0	0	0	0
1168	1	0	0	0	0	0	0	0	0	1	15-29	15-29		1	0	0	0	0		0	1	0	0	0	0	1	0	0	USA	61		1	0	0	0	0	0	0	0	0	0	0	0	0	0	0	0	0	0
1169	0	0	0	0	1	0	0	0	0	1	16-29		NA	0	0	0	0	0	NA	0	1	0	0	0	0	1	0	0	USA	432		1	0	0	0	0	0	0	0	0	0	0	0	0	0	0	0	0	0
1170	0	0	0	0	0	0	1	0	0	1	15-29	15-29		1	0	0	0	0		1	1	0	0	0	0	1	0	0	USA	10		0	0	0	0	0	0	0	0	0	0	0	0	0	0	0	0	0	0
1171	0	0	0	0	1	0	0	0	0	1	15-30		NA	0	0	0	0	0	NA	0	1	0	0	0	1	0	0	0	Greece	150		0	0	0	0	0	0	0	0	0	0	0	0	0	0	0	0	0	0
1172	0	0	0	0	1	0	0	0	0	1	15-39		NA	0	0	0	0	0	NA	0	1	0	0	0	0	1	0	0	USA	1106		0	0	0	0	1	1	0	0	0	0	0	0	0	0	0	0	0	0
1173	0	0	0	1	0	0	0	1	0	0	13-15	13-15		1	0	0	0	0		1	1	0	0	0	1	0	0	0	Greece	29		1	1	1	0	1	1	1	1	1	1	1	1	1	1	1	1	1	1
1174	1	0	0	0	0	0	0	0	0	1	15-18	15-18		1	0	0	0	0		0	1	0	0	0	1	0	0	0	France	143		0	1	0	0	0	0	0	0	0	0	0	0	0	0	0	0	0	0
1175	0	0	0	1	0	0	0	0	1	0	21-40	20-49		1	0	1	0	0		1	0	0	1	0	0	0	0	0	Israel	50		0	0	0	0	0	0	0	0	0	1	0	0	0	0	0	0	1	1
1176	0	0	0	0	1	0	0	0	0	1	15-19		NA	0	0	0	0	0	NA	0	1	0	0	0	1	0	0	0	Italy	16		0	0	0	0	0	0	1	0	0	0	0	0	0	0	0	0	0	0
1177	0	0	0	0	1	0	0	0	1	0	18-39		NA	0	0	0	0	0	NA	0	1	0	0	0	0	1	0	0	USA		NS	0	0	0	0	0	0	0	0	0	0	0	1	0	0	0	0	0	0
1178	0	0	0	0	1	0	0	0	0	1	16-20		NA	0	0	0	0	0	NA	0	1	0	0	0	1	0	0	0	Switzerland	29		0	0	0	0	0	0	0	1	0	0	0	0	0	0	0	0	0	0
1179	0	0	0	0	1	0	0	0	1	0	25-40		NA	0	0	0	0	0	NA	0	1	0	0	0	1	0	0	0	Belgrade	61		0	0	0	0	0	0	0	0	0	1	0	0	0	0	0	0	0	0
1180	0	0	0	1	0	0	0	0	0	1	16-24		NK	0	0	1	1	0		1	0	0	0	1	0	0	0	0	New-Zealand	181		0	0	0	0	0	0	0	0	0	0	0	0	0	0	0	0	0	0
1181	0	0	0	1	0	0	0	0	0	1	15-27	15-27		1	0	0	0	0		1	0	0	0	0	1	0	0	0	France	43		0	0	0	0	0	0	0	0	0	0	0	0	0	0	0	0	0	0
1182	0	0	0	0	1	0	0	0	0	1	15-39		NA	0	0	0	0	0	NA	0	1	0	0	0	0	1	0	0	USA	2949		0	0	0	0	0	0	0	0	0	0	0	0	0	0	0	0	0	0
1183	0	0	0	0	0	1	0	0	0	1	15-21	20-23		0	0	1	1	0		1	0	0	0	0	0	1	0	0	USA	9		0	0	0	0	0	0	0	0	0	0	0	0	0	0	0	0	0	0
1184	0	0	0	0	0	1	0	0	0	1	15-21	20-23		0	0	1	1	0		1	0	0	0	0	0	1	0	0	USA	9		0	0	0	0	0	0	0	0	0	0	0	0	0	0	0	0	0	0
1185	0	0	0	0	0	1	0	0	0	1	15-21	20-23		0	0	1	1	0		1	0	0	0	0	0	1	0	0	USA	9		0	0	0	0	0	0	0	0	0	0	0	0	0	0	0	0	0	0
1186	0	0	0	1	0	0	0	0	0	1	15-25	13-28		1	0	1	0	0		1	0	0	0	0	0	1	0	0	USA	103		1	1	1	1	1	1	1	0	0	0	0	0	0	0	0	0	0	0
1187	0	0	0	0	1	0	0	0	0	1	16-25		NA	0	0	0	0	0	NA	0	1	0	0	0	1	0	0	0	UK	603		0	0	0	0	0	0	0	0	0	0	0	0	0	0	0	0	0	0
1188	0	1	0	0	0	0	0	0	0	1	15-29	18-59		0	0	1	1	0		1	0	0	0	0	0	0	0	1		100		0	0	0	0	0	0	0	0	0	0	0	0	0	0	0	0	0	0
1189	1	0	0	0	0	0	0	0	0	1	15-18	15-18		1	0	0	0	0		0	1	0	0	1	0	0	0	0	Australia	67		1	0	0	0	0	0	0	0	0	0	0	0	0	0	0	0	0	0
1190	1	0	0	0	0	0	0	0	0	1	16-21	16-21		1	0	0	0	0		0	1	0	0	0	0	1	0	0	USA	1150		0	1	0	0	0	0	0	0	0	0	0	0	0	0	0	0	0	0
1191	0	0	0	0	1	0	0	0	1	0	20-35		NA	0	0	0	0	0	NA	0	1	0	0	0	0	0	1	0	Brazil	31		1	0	0	0	0	0	0	0	0	0	0	0	0	0	0	0	0	0
1192	0	0	0	1	0	0	0	1	0	0	13-16	14-22		1	0	0	0	0		1	1	0	0	0	1	0	0	0	UK	88		0	0	0	0	0	0	0	0	0	0	0	0	0	0	0	0	0	0
1193	0	0	0	0	0	1	0	1	0	0	13-16	13-17		1	0	0	0	0		1	0	0	0	0	1	0	0	0	UK	11		1	1	1	0	1	1	0	0	0	0	0	0	0	0	0	0	0	0
1194	0	0	0	0	0	1	0	1	0	0	13-16	13-16		1	0	0	0	0		1	0	0	0	0	1	0	0	0	UK	12		1	1	1	0	1	1	0	0	0	0	0	0	0	0	0	0	0	0
1195	0	0	0	0	0	1	0	1	0	0	13-16	13-16		1	0	0	0	0		1	0	0	0	0	1	0	0	0	UK	12		1	1	1	0	1	0	0	0	0	0	0	0	0	0	0	0	0	0
1196	0	0	0	0	1	0	0	0	0	1	15-29		NA	0	0	0	0	0	NA	0	1	0	0	1	0	0	0	0	Australia	6160		1	1	1	0	0	0	0	0	0	0	0	0	0	0	0	0	0	0
1197	0	0	1	0	0	0	0	0	1	0	18-39	18-39		1	0	1	0	0		0	1	0	0	0	0	1	0	0	Canada	1128		0	0	0	0	0	0	0	0	0	0	0	0	0	0	0	0	0	0
1198	0	0	0	0	1	0	0	0	0	1	15-39		NA	0	0	0	0	0	NA	0	1	0	0	0	1	0	0	0	Sweden	584		0	0	0	0	0	0	0	1	0	0	0	0	0	0	0	0	0	0
1199	0	0	0	0	1	0	0	0	0	1	15-40		NA	0	0	0	0	0	NA	0	1	0	0	0	1	0	0	0	France	2081		1	0	0	0	0	0	0	0	0	0	0	0	0	0	0	0	0	0
1200	0	0	0	1	0	0	0	0	0	1	15-24	15-24		1	0	1	0	0		1	0	0	0	0	1	0	0	0	Italy	66		0	0	0	0	0	0	0	0	0	0	0	0	0	0	0	0	0	0
1201	0	0	0	0	1	0	0	0	0	1	15-19		NA	0	0	0	0	0	NA	0	1	0	0	0	0	1	0	0	Canada	290		1	0	0	0	0	0	0	0	0	0	0	0	0	0	0	0	0	0
1202	0	1	0	0	0	0	0	0	1	0	18-35	18->35		1	0	1	1	0		1	0	0	0	0	1	0	0	0	The Netherlands	89		0	0	0	0	0	0	0	0	0	0	0	0	0	0	0	0	0	0
1203	0	0	0	0	0	0	1	0	1	0	19-39	19-39		1	0	0	0	0		1	0	0	0	0	0	1	0	0	USA	30		1	1	1	1	1	1	0	1	0	1	0	1	0	0	0	0	1	1
1204	1	0	0	0	0	0	0	0	1	0	18-35	18-35		1	0	0	0	0		1	1	0	0	0	0	1	0	0	USA	60		0	0	0	0	0	0	0	0	0	0	0	0	0	0	0	0	0	0
1205	0	0	0	1	0	0	0	0	0	1	14-19	14-19		1	0	0	0	0		0	1	0	1	0	0	0	0	0	Israel	27		0	0	0	0	0	0	0	0	0	0	0	0	0	0	0	0	0	0
1206	0	0	0	1	0	0	0	0	0	1	15-39	15-39		1	0	0	0	0		1	0	0	0	0	0	1	0	0	USA	388		1	1	1	0	1	1	1	0	0	0	0	0	0	0	0	0	0	0
1207	0	0	0	1	0	0	0	0	0	1	15-26	18-30		0	0	1	1	0		1	0	0	0	0	0	1	0	0	USA	102		0	0	0	0	0	0	0	0	0	0	0	0	0	0	0	0	0	0
1208	0	0	0	0	1	0	0	0	1	0	25-37		NA	0	0	0	0	0	NA	0	1	0	0	0	1	0	0	0	The Netherlands	230		0	0	0	0	0	0	0	0	0	0	0	0	0	0	0	0	0	0
1209	0	0	1	0	0	0	0	0	0	1	15-21	20-≥35		0	0	0	1	0		1	0	0	0	0	0	1	0	0	USA; Canada	1334		0	0	0	0	0	0	0	0	0	0	0	0	0	0	0	0	0	0
1210	0	0	0	0	1	0	0	0	0	1	15-34		NA	0	0	0	0	0	NA	0	1	0	0	0	1	0	0	0	Finland	6297		0	0	0	0	0	0	0	0	0	0	0	0	0	0	0	0	0	0
1211	0	0	0	0	0	1	0	0	0	1	15-24	16-19		1	0	0	0	1		1	0	0	0	0	1	0	0	0	Italy	6		0	0	0	0	0	0	0	0	0	0	0	0	0	0	0	0	0	0
1212	0	0	0	0	0	0	1	0	0	1	14-24	14-24		1	0	0	0	0		1	1	0	0	0	0	1	0	0	USA	11		1	1	1	1	0	0	0	0	0	0	0	0	0	0	0	0	0	0
1213	0	0	0	1	0	0	0	0	0	1	13-24	13-25		1	1	1	1	0		1	0	0	0	0	1	0	0	0	UK	216		0	0	0	0	0	0	0	0	0	0	0	0	0	0	0	0	0	0
1214	0	0	0	0	0	1	0	0	0	1	13-24	17-25		1	1	1	0	0		1	0	0	0	0	1	0	0	0	UK	92		0	0	0	0	0	0	0	0	0	0	0	0	0	0	0	0	0	0
1215	1	0	0	0	0	0	0	0	0	1	15-18	15-18		1	0	0	0	0		0	1	0	0	0	0	1	0	0	USA	89		1	0	0	0	0	0	0	0	0	0	0	0	0	0	0	0	0	0
1216	0	0	0	0	1	0	0	0	0	1	15-24		NA	0	0	0	0	0	NA	0	1	0	0	0	0	1	0	0	USA	9836		1	1	1	0	0	0	0	0	0	0	0	0	0	0	0	0	0	0
1217	0	0	0	0	1	0	0	0	0	1	15-29		NA	0	0	0	0	0	NA	0	1	0	0	0	0	1	0	0	USA	1167		1	0	0	0	0	0	0	0	0	0	0	0	0	0	0	0	0	0
1218	0	0	0	0	1	0	0	0	0	1	15-34		NA	0	0	0	0	0	NA	0	1	0	0	0	1	1	0	0	Germany, USA	810		1	0	0	0	0	0	0	0	0	0	0	0	0	0	0	0	0	0
1219	0	0	0	0	1	0	0	0	0	1	15-39		NA	0	0	0	0	0	NA	0	1	0	0	0	0	1	0	0	USA	11386		0	0	0	1	0	0	0	0	0	0	0	0	0	0	0	0	0	0
1220	0	0	0	0	0	1	0	0	0	1	15-25	15-20		1	0	0	0	0		1	0	0	0	0	0	1	0	0	USA	16		0	0	0	0	0	0	0	0	0	0	0	0	0	0	0	0	0	0
1221	0	0	0	0	0	1	0	0	0	1	15-25	15-20		1	0	0	0	0		1	0	0	0	0	0	1	0	0	USA	16		0	0	0	0	0	0	0	0	0	0	0	0	0	0	0	0	0	0
1222	0	0	0	0	1	0	0	0	0	1	15-40		NA	0	0	0	0	0	NA	0	1	0	1	0	0	0	0	0	China	165		0	0	0	0	0	0	0	0	0	0	1	0	0	0	0	0	0	0
1223	1	0	0	0	0	0	0	0	1	0	18-39	18-39		0	0	1	1	0		1	0	0	0	0	0	1	0	0	USA	27		0	0	0	0	0	0	0	0	0	0	0	0	0	0	0	0	0	0
1224	0	0	0	1	0	0	0	0	0	1	15-39	19-45		0	0	1	1	0		1	0	0	0	0	0	0	0	1		122		0	0	0	0	0	0	0	0	0	0	0	0	0	0	0	0	0	0
1225	1	0	0	0	0	0	0	0	1	0	18-39	18-39		0	0	1	1	0		1	0	0	0	0	0	1	0	0	USA	35		0	0	0	0	0	0	0	0	0	0	0	0	0	0	0	0	0	0
1226	0	0	0	0	0	1	0	0	1	0	18-39	18-39		0	0	1	1	0		1	0	0	0	0	0	0	0	1		20		0	0	0	0	0	0	0	0	0	0	0	0	0	0	0	0	0	0
1227	0	0	0	0	0	1	0	0	1	0	18-39	18-39		0	0	1	1	0		1	0	0	0	0	0	1	0	0	USA	20		0	0	0	0	0	0	0	0	0	0	0	0	0	0	0	0	0	0
1228	0	0	0	0	1	0	0	0	0	1	15-39		NA	0	0	0	0	0	NA	0	1	0	0	0	0	1	0	0	Canada	13720		0	0	0	0	0	0	0	0	0	0	0	0	0	0	0	0	0	0
1229	0	0	0	1	0	0	0	0	0	1	15-39	15-39		1	1	1	1	0		1	0	0	0	0	0	1	0	0	Canada	453		0	0	0	0	0	0	0	0	0	0	0	0	0	0	0	0	0	0
1230	0	0	0	1	0	0	0	0	0	1	15-39	15-39		1	1	1	1	0		1	0	0	0	0	0	0	0	1		421		0	0	0	0	0	0	0	0	0	0	0	0	0	0	0	0	0	0
1231	1	0	0	0	0	0	0	0	0	1	15-25	15-25		1	0	0	0	0		0	1	0	1	0	0	0	0	0	India	349		1	0	0	0	0	0	0	0	0	0	0	0	0	0	0	0	0	0
1232	0	0	0	0	1	0	0	0	0	1	17-35		NA	0	0	0	0	0	NA	0	1	0	1	0	0	0	0	0	Iran	199		0	0	0	0	0	0	0	0	0	0	0	1	0	0	0	0	0	0
1233	1	0	0	0	0	0	0	1	0	0	15-17	15-17		1	0	0	0	0		0	1	0	0	0	1	0	0	0	UK	128		1	0	0	0	0	0	0	0	0	0	0	0	0	0	0	0	0	0
1234	0	0	0	0	1	0	0	0	0	1	15-40		NA	0	0	0	0	0	NA	0	1	0	0	0	0	1	0	0	Mexico	83		0	0	0	0	0	0	0	0	0	0	0	0	0	0	0	0	0	1
1235	0	0	0	0	0	1	0	0	0	1	15-37	19-45		0	0	1	1	0		1	0	0	0	0	0	1	0	0	Utah	28		0	1	1	0	0	0	1	0	1	0	0	1	0	0	0	0	0	0
1236	0	0	1	0	0	0	0	0	0	1	15-30	15-30		0	0	1	1	0		0	1	0	0	0	1	0	0	0	UK	18		0	0	0	0	0	0	0	0	0	1	0	0	0	0	0	0	0	0
1237	0	0	0	0	1	0	0	0	0	1	15-39		NA	0	0	0	0	0	NA	0	1	0	0	0	0	1	0	0	Pennsylvania	13319		0	0	0	0	0	0	0	0	0	0	0	0	0	0	0	0	0	0
1238	0	0	0	0	1	0	0	0	0	1	15-24		NA	0	0	0	0	0	NA	0	1	0	0	0	1	0	0	0	France	6933		0	0	0	0	0	0	0	0	0	0	0	0	0	0	0	0	0	0
1239	0	0	0	0	0	1	0	0	1	0	19-29	19-29		1	0	0	0	0		1	1	0	0	0	0	0	0	1		24		0	0	0	1	1	1	0	0	0	0	0	1	0	0	0	0	0	0
1240	0	0	0	0	1	0	0	0	1	0	18-39		NA	0	0	0	0	0	NA	0	1	0	0	0	0	1	0	0	USA	256		0	0	0	0	0	0	0	1	0	0	0	0	0	0	0	0	0	0
1241	0	0	0	0	1	0	0	0	0	1	15-24		NA	0	0	0	0	0	NA	0	1	0	0	0	1	0	0	0	Netherlands	1162		1	1	1	1	0	0	1	0	0	1	0	0	0	0	0	1	0	0
1242	0	0	0	0	1	0	0	0	0	1	15-24		NA	0	0	0	0	0	NA	0	1	0	0	0	1	0	0	0	Netherlands	2183		0	1	0	0	0	0	0	0	0	0	0	0	0	0	0	0	0	0
1243	0	0	0	0	1	0	0	0	0	1	15-39		NA	0	0	0	0	0	NA	0	1	0	0	0	0	1	0	0	USA	366		0	0	0	0	0	0	0	0	0	0	0	0	0	0	0	0	0	0
1244	0	0	0	0	1	0	0	0	0	1	14-21		NA	0	0	0	0	0	NA	0	1	0	0	0	1	0	0	0	Italy	317		1	1	1	0	0	0	1	0	0	0	0	0	0	0	0	0	0	0
1245	1	0	0	0	0	0	0	0	0	1	15-30	15-30		1	1	0	0	0		0	1	0	0	0	1	0	0	0	Spain	89		1	0	0	0	0	0	0	0	0	0	0	0	0	0	0	0	0	0
1246	1	0	0	0	0	0	0	0	0	1	15-30	15-30		1	1	0	0	0		0	1	0	0	0	1	0	0	0	Spain	81		1	0	0	0	0	0	0	0	0	0	0	0	0	0	0	0	0	0
1247	0	0	0	0	1	0	0	0	1	0	18-39		NA	0	0	0	0	0	NA	0	1	0	0	0	1	0	0	0	UK	175124		0	0	0	0	0	0	0	0	0	0	1	0	0	0	0	0	0	0
1248	0	0	0	1	0	0	0	0	0	1	15-39	15-39		0	0	1	1	0		1	0	0	0	0	1	0	0	0	Germany	206		1	1	1	0	0	0	0	0	0	0	0	1	0	0	0	0	0	0
1249	0	0	0	1	0	0	0	1	0	0	15-17	15-20		1	0	1	0	0		1	0	0	0	0	0	1	0	0	USA	29		0	0	0	0	0	0	0	0	0	0	0	0	0	0	0	0	0	0
1250	1	0	0	0	0	0	0	0	0	1	15-18	15-18		1	0	0	0	0		0	1	0	0	0	0	1	0	0	USA	5		1	0	0	0	0	0	0	0	0	0	0	0	0	0	0	0	0	0
1251	0	0	0	0	1	0	0	0	0	1	15-39		NA	0	0	0	0	0	NA	0	1	0	0	0	0	1	0	0	USA	258857		1	1	1	1	1	1	1	1	1	1	1	1	0	1	0	0	0	0
1252	0	0	0	1	0	0	0	0	1	0	18-34	22-35		1	0	1	1	0		1	0	0	0	0	0	1	0	0	USA	46		0	0	0	0	0	0	0	0	0	0	0	0	0	0	0	0	0	0
1253	0	0	0	0	0	1	0	0	1	0	18-39	19-44		0	0	1	0	0		1	0	0	0	0	1	0	0	0	Canada	53		0	0	0	0	0	0	0	0	0	0	0	0	0	0	0	0	0	0
1254	0	0	0	0	1	0	0	0	1	0	21-39		NA	0	0	0	0	0	NA	0	1	0	0	0	0	1	0	0	Texas	103		0	0	0	0	0	0	0	0	0	0	0	0	0	0	0	0	1	0
1255	0	0	0	0	0	0	1	0	0	1	14-25	14-25		1	0	0	0	0		1	0	0	0	0	0	1	0	0	USA	35		0	0	0	0	0	0	0	0	0	0	0	0	0	0	0	0	0	0
1256	0	0	0	0	0	0	1	0	0	1	14-24	14-24		1	0	0	0	0		1	1	0	0	0	0	1	0	0	USA	37		0	0	0	0	0	0	0	0	0	0	0	0	0	0	0	0	0	0
1257	0	0	0	0	1	0	0	0	0	1	15-39		NA	0	0	0	0	0	NA	0	1	0	0	0	0	1	0	0	USA	57981		0	1	1	0	0	1	1	0	1	1	1	1	1	0	0	1	1	0
1258	0	0	0	0	0	0	1	0	0	1	15-23	15-23		1	0	0	0	0		1	0	0	0	0	0	1	0	0	USA	17		1	1	0	0	0	1	0	0	0	0	0	0	0	0	0	0	0	0
1259	0	0	0	1	0	0	0	0	0	1	16-25	20->40		0	0	0	1	0		1	0	0	0	0	1	0	0	0	Switzerland	160		1	1	1	1	1	1	1	0	0	0	0	0	1	0	0	0	0	0
1260	0	0	0	0	1	0	0	0	0	1	15-34		NA	0	0	0	0	0	NA	0	1	0	0	0	1	0	0	0	Denmark, Sweden, Norway and Finland	26193		0	0	0	0	0	0	0	0	0	0	0	0	0	0	0	0	0	0
1261	0	0	0	0	1	0	0	0	0	1	15-39		NA	0	0	0	0	0	NA	0	1	0	0	0	0	1	0	0	USA	34348		0	0	0	0	0	0	0	0	0	0	0	0	0	0	0	0	0	0
1262	0	0	0	0	1	0	0	0	1	0	19-30		NA	0	0	0	0	0	NA	0	1	0	0	0	0	1	0	0	USA	8689		1	1	1	1	0	1	0	0	0	0	0	0	0	0	0	0	0	0
1263	0	0	0	0	1	0	0	0	0	1	15-25		NA	0	0	0	0	0	NA	0	1	0	0	0	1	0	0	0	France	80		0	0	0	1	0	0	0	0	0	0	0	0	0	0	0	0	0	0
1264	0	0	0	0	1	0	0	0	0	1	14-21		NA	0	0	0	0	0	NA	0	1	0	0	0	0	1	0	0	USA	60		0	0	0	0	0	0	0	0	1	0	0	0	0	0	0	0	0	0
1265	0	0	1	0	0	0	0	0	0	1	13-21	13-21		1	0	0	0	0		1	0	0	0	0	0	1	0	0	USA	43		1	1	1	1	1	1	0	0	0	0	0	0	0	0	0	0	0	0
1266	0	0	0	0	1	0	0	0	1	0	18-40		NA	0	0	0	0	0	NA	0	1	0	0	0	1	0	0	0	India	28		0	0	1	0	0	0	0	0	0	0	0	0	0	0	0	0	0	0
1267	0	0	0	0	1	0	0	0	0	1	15-39		NA	0	0	0	0	0	NA	0	1	0	0	0	1	0	0	0	Denmark	2598666		1	1	1	1	0	0	1	1	1	0	0	1	0	0	0	1	0	0
1268	0	0	0	0	1	0	0	0	0	1	15-39		NA	0	0	0	0	0	NA	0	1	0	0	0	1	0	0	0	Denmark	230215		0	1	0	0	0	0	0	0	0	0	0	0	0	0	0	0	0	0
1269	0	0	0	0	1	0	0	0	0	1	15-39		NA	0	0	0	0	0	NA	0	1	0	0	0	1	0	0	0	Denmark	262002		1	1	1	1	0	0	1	1	1	0	0	1	0	0	0	1	0	0
1270	0	0	0	0	1	0	0	0	0	1	15-39		NA	0	0	0	0	0	NA	0	1	0	0	0	1	0	0	0	Denmark	1684		0	1	0	0	0	0	0	0	0	0	0	0	0	0	0	0	0	0
1271	1	0	0	0	0	0	0	0	0	1	13-40	13-40		1	0	0	0	0		0	1	0	0	0	0	1	0	0	Texas	106		1	0	0	0	0	0	0	0	0	0	0	0	0	0	0	0	0	0
1272	1	0	0	0	0	0	0	0	0	1	13-40	13-40		1	0	0	0	0		0	1	0	0	0	0	1	0	0	Texas	156		1	0	0	0	0	0	0	0	0	0	0	0	0	0	0	0	0	0
1273	0	0	0	0	1	0	0	0	0	1	16-28.7		NA	0	0	0	0	0	NA	0	1	0	0	0	0	1	0	0	Tenessee	10		0	0	0	0	1	0	0	0	0	0	0	0	0	0	0	0	0	0
1274	0	0	0	0	1	0	0	0	0	1	13-18		NA	0	0	0	0	0	NA	0	1	0	0	0	0	1	0	0	USA	19		0	0	0	0	0	0	0	0	0	0	0	0	0	0	0	0	0	0
1275	0	0	0	0	1	0	0	0	0	1	15-39		NA	0	0	0	0	0	NA	0	1	0	0	0	0	1	0	0	USA	106771		0	0	0	0	0	0	0	0	0	0	0	1	0	0	0	0	0	0
1276	0	0	0	0	1	0	0	0	1	0	20-40		NA	0	0	0	0	0	NA	0	1	0	1	0	0	0	0	0	Japan	84		0	0	0	0	0	0	0	0	0	0	0	0	0	0	0	0	0	1
1277	1	0	0	0	0	0	0	0	0	1	17-34	17-34		1	0	0	0	0		0	1	1	0	0	0	0	0	0	Egypt	55		1	0	0	0	0	0	0	0	0	0	0	0	0	0	0	0	0	0
1278	0	0	0	0	1	0	0	0	1	0	18-40		NA	0	0	0	0	0	NA	0	1	0	0	0	0	1	0	0	USA	612		0	0	0	0	0	0	0	0	0	0	0	0	0	0	0	0	1	0
1279	0	0	0	0	1	0	0	0	1	0	18-39		NA	0	0	0	0	0	NA	0	1	0	0	0	0	1	0	0	USA	454		1	1	1	0	0	1	1	0	0	0	0	1	0	0	0	1	1	0
1280	0	0	0	0	0	1	0	0	1	0	18-39	18-39		1	0	1	0	0		1	1	0	0	0	0	1	0	0	Northwestern USA	24		1	1	1	1	1	1	0	0	0	0	0	1	0	1	0	1	0	1
1281	0	0	0	0	1	0	0	0	1	0	35-40		NA	0	0	0	0	0	NA	0	1	0	1	0	0	0	0	0	China	119		0	0	0	0	0	0	0	0	0	0	0	0	0	0	0	0	0	1
1282	0	0	0	0	1	0	0	0	0	1	15-39		NA	0	0	0	0	0	NA	0	1	0	0	0	0	1	0	0	Illinois	2154		1	1	1	1	0	0	1	1	0	1	0	1	0	0	0	1	0	1
1283	0	0	0	0	1	0	0	0	0	1	15-39		NA	0	0	0	0	0	NA	0	1	0	0	0	0	1	0	0	USA	151117		1	1	1	1	1	1	0	1	0	1	1	1	1	0	0	1	0	0
1284	0	0	0	0	1	0	0	0	0	1	15-19		NA	0	0	0	0	0	NA	0	1	0	0	0	1	0	0	0	Norway	1024		0	1	0	0	0	0	0	0	0	0	0	0	0	0	0	0	0	0
1285	0	0	0	0	1	0	0	0	1	0	20-24		NA	0	0	0	0	0	NA	0	1	0	0	0	0	0	1	0	Brazil	3062		1	1	1	1	1	1	1	1	1	0	1	0	0	0	0	0	1	1
1286	0	0	0	0	1	0	0	0	1	0	21-35		NA	0	0	0	0	0	NA	0	1	0	0	0	0	1	0	0	Philadelphia	79		0	0	0	0	0	0	0	0	0	0	0	1	0	0	0	0	0	0
1287	0	0	0	0	1	0	0	0	0	1	15-39		NA	0	0	0	0	0	NA	0	1	0	0	0	0	1	0	0	Massachusetts	600		0	0	0	1	0	0	0	0	0	0	0	0	0	0	0	0	0	0
1288	0	0	0	0	1	0	0	0	1	0	25-39		NA	0	0	0	0	0	NA	0	1	0	0	0	0	1	0	0	USA	24424		0	0	0	0	0	0	0	0	0	0	0	1	0	0	0	0	0	0
1289	0	0	0	1	0	0	0	0	0	1	13-25	15-25		1	0	1	0	0		1	1	0	0	1	0	0	0	0	Australia	196		0	0	0	0	0	0	0	0	0	0	0	0	0	0	0	0	0	0
1290	0	0	0	0	0	0	1	0	0	1	15-25	15-27		0	0	0	0	0	NA	1	0	0	0	1	0	0	0	0	Australia	196		0	0	0	0	0	0	0	0	0	0	0	0	0	0	0	0	0	0
1291	0	0	0	0	1	0	0	0	1	0	20-40		NA	0	0	0	0	0	NA	0	1	0	0	0	0	1	0	0	Texas	83		0	0	0	0	0	0	0	0	0	1	0	0	0	0	0	0	0	0
1292	0	0	0	0	1	0	0	0	1	0	20-39		NA	0	0	0	0	0	NA	0	1	0	0	0	0	1	0	0	USA	186351		0	0	0	0	0	0	0	0	0	0	0	0	0	0	0	0	0	0
1293	0	0	0	0	1	0	0	0	0	1	15-19		NA	0	0	0	0	0	NA	0	1	0	0	0	1	0	0	0	Denmark	38		1	0	0	0	0	0	0	0	0	0	0	0	0	0	0	0	0	0
1294	0	0	0	0	1	0	0	0	1	0	18-39		NA	0	0	0	0	0	NA	0	1	0	0	0	1	0	0	0	Netherlands	2058		1	0	0	0	0	0	0	0	0	0	0	0	0	0	0	0	0	0
1295	0	0	0	0	1	0	0	1	0	0	15-17		NA	0	0	0	0	0	NA	0	1	0	0	0	1	0	0	0	Netherlands	2577		0	0	0	0	0	0	0	0	0	0	0	0	0	0	0	0	0	0
1296	0	1	0	0	0	0	0	0	0	1	15-39	20-64		1	0	1	1	0		1	0	0	0	0	0	1	0	0	Canada	195		0	0	0	0	0	0	0	0	0	0	0	0	0	0	0	0	0	0
1297	0	0	0	0	1	0	0	0	0	1	15-39.9		NA	0	0	0	0	0	NA	0	1	0	0	0	0	1	0	0	USA	93		1	0	0	0	0	0	0	0	0	0	0	0	0	0	0	0	0	0
1298	0	0	0	0	0	0	1	0	0	1	13-19	13-19		1	0	0	0	0		1	1	0	0	0	0	1	0	0	Pennsylvania	102		1	1	1	1	0	0	0	0	0	0	0	0	0	0	0	0	0	0
1299	0	0	0	0	0	0	1	0	0	1	13-19	13-19		1	0	0	0	0		1	1	0	0	0	0	1	0	0	Pennsylvania	102		0	0	0	0	0	0	0	0	0	0	0	0	0	0	0	0	0	0
1300	0	0	0	0	1	0	0	0	0	1	15-39		NA	0	0	0	0	0	NA	0	1	0	0	0	1	0	0	0	Italy	1846		0	0	0	0	0	0	0	0	0	0	0	0	0	0	0	0	0	0
1301	0	0	0	0	0	0	1	0	0	1	15-18	20-46		0	0	0	1	0		1	0	0	0	0	1	0	0	0	Germany	820		0	0	0	0	0	0	0	0	0	0	0	0	0	0	0	0	0	0
1302	0	1	0	0	0	0	0	0	0	1	15-18		mean(SD)=30.44 (6.05)	0	0	0	1	0		1	0	0	0	0	1	0	0	0	Germany	820		0	0	0	0	0	0	0	0	0	0	0	0	0	0	0	0	0	0
1303	0	0	0	0	1	0	0	0	1	0	18-40		NA	0	0	0	0	0	NA	0	1	0	1	0	0	0	0	0	Turkey	82		0	0	0	0	0	0	0	0	0	0	0	0	0	0	0	0	0	1
1304	1	0	0	0	0	0	0	0	0	1	15-18	15-18		1	0	0	0	0		0	1	0	1	0	0	0	0	0	Japan	25		0	0	1	0	0	0	0	0	0	0	0	0	0	0	0	0	0	0
1305	0	0	0	0	1	0	0	0	0	1	17-30		NA	0	0	0	0	0	NA	0	1	0	1	0	0	0	0	0	Turkey	36		0	0	0	0	0	0	0	0	0	1	0	0	0	0	0	0	0	0
1306	1	0	0	0	0	0	0	0	0	1	16-24	16-24		1	0	0	0	0		0	1	0	0	0	1	0	0	0	UK and Ireland	39		1	0	0	0	0	0	0	0	0	0	0	0	0	0	0	0	0	0
1307	0	0	0	0	1	0	0	0	0	1	15-39		NA	0	0	0	0	0	NA	0	1	0	0	0	0	1	0	0	USA	12312		0	0	0	0	0	0	0	0	1	0	0	0	0	0	0	0	0	0
1308	0	0	0	0	1	0	0	0	1	0	30-40		NA	0	0	0	0	0	NA	0	1	0	1	0	0	0	0	0	Turkey	24		0	0	0	0	0	0	0	0	0	0	0	0	0	1	0	0	0	0
1309	0	0	1	0	0	0	0	0	1	0	18-39	18-43		1	0	1	0	0		1	0	0	0	0	1	0	0	0	Germany	514		0	0	0	0	0	0	0	0	0	0	0	0	0	0	0	0	0	0
1310	0	0	1	0	0	0	0	0	1	0	18-39	18-43		0	0	1	0	0		1	0	0	0	0	1	0	0	0	Germany	514		0	0	0	0	0	0	0	0	0	0	0	0	0	0	0	0	0	0
1311	0	0	0	0	1	0	0	0	0	1	15-25		NA	0	0	0	0	0	NA	0	1	0	1	0	0	0	0	0	India	100		0	0	1	0	0	0	0	0	0	0	0	0	0	0	0	0	0	0
1312	0	0	0	1	0	0	0	0	1	0	25-35	25-48		1	0	1	1	0		1	0	1	0	0	1	0	1	0	Western Europ, Eastern Europe, South America, Middle Easter and South Africa	389		0	0	0	0	0	0	0	0	0	0	0	1	0	0	0	0	0	0
1313	0	0	0	0	1	0	0	0	1	0	20-34		NA	0	0	0	0	0	NA	0	1	0	0	0	1	0	0	0	Finland	42552		0	0	0	0	0	0	0	0	0	0	0	0	0	0	0	0	0	0
1314	0	0	0	0	1	0	0	0	0	1	16-19		NA	0	0	0	0	0	NA	0	1	0	1	0	0	0	0	0	Turkey	29		0	0	0	0	0	0	0	0	0	1	0	0	0	0	0	0	0	0
1315	1	0	0	0	0	0	0	0	1	0	18-30	18-30		1	0	0	0	0		0	1	0	0	0	1	1	0	0	USA; UK	394		0	0	0	0	0	0	1	0	0	0	0	0	0	0	0	0	0	0
1316	1	0	0	0	0	0	0	0	0	1	14-18	14-18		1	0	0	0	0		1	0	0	1	0	0	0	0	0	Iran	30		0	0	0	1	1	1	0	0	0	0	0	0	0	0	1	0	0	0
1317	0	0	0	0	1	0	0	0	0	1	14-40		NA	0	0	0	0	0	NA	0	1	0	1	0	0	0	0	0	India	217		0	0	0	0	0	0	0	0	0	1	0	0	0	0	0	0	0	0
1318	0	0	0	0	1	0	0	0	0	1	15-22		NA	0	0	0	0	0	NA	0	1	0	0	0	0	1	0	0	Pennsylvania	57		1	0	0	0	1	1	1	1	0	0	0	0	0	0	0	0	0	0
1319	0	0	0	0	1	0	0	0	0	1	15-22		NA	0	0	0	0	0	NA	0	1	0	0	0	0	1	0	0	Pittsburgh	139		0	0	0	0	0	0	0	0	0	0	0	0	0	0	0	0	0	0
1320	0	1	0	0	0	0	0	0	0	1	15-39	18-73		1	0	0	1	0		1	0	0	0	0	0	0	0	1		1395		0	0	0	0	0	0	0	0	0	0	0	0	0	0	0	0	0	0
1321	0	0	0	1	0	0	0	0	0	1	15-39		mean(SD)=38.2(9.2)	1	0	1	1	0		1	0	0	0	0	0	0	0	1		1395		0	0	0	0	0	0	0	0	0	0	0	0	0	0	0	0	0	0
1322	0	0	0	0	1	0	0	0	0	1	16-20		NA	0	0	0	0	0	NA	0	1	0	1	0	0	0	0	0	China		NS	0	0	0	0	0	0	0	0	0	1	0	0	0	0	0	0	0	0
1323	0	0	0	0	1	0	0	0	0	1	15-39		NA	0	0	0	0	0	NA	0	1	0	0	0	0	1	0	0	USA	11518		0	0	0	0	1	1	0	1	0	0	1	1	1	0	0	1	1	1
1324	0	0	0	0	1	0	0	0	0	1	15-39		NA	0	0	0	0	0	NA	0	1	0	1	0	0	0	0	0	Japan	66		0	0	0	0	0	0	0	0	0	0	0	0	0	0	0	0	1	0
1325	0	0	0	0	1	0	0	0	0	1	15-24		NA	0	0	0	0	0	NA	0	1	0	0	1	0	0	0	0	Western Australia	383		0	0	0	0	0	0	0	0	0	0	0	0	0	0	0	0	0	0
1326	0	0	1	0	0	0	0	0	0	1	15-39	15-41		1	0	1	0	0		1	0	0	0	0	0	1	0	0	USA	515		0	1	1	0	1	1	1	0	0	0	0	0	0	0	0	0	0	0
1327	0	0	1	0	0	0	0	0	0	1	15-39	16-42		0	0	1	0	0		1	0	0	0	0	0	1	0	0	USA	459		1	1	1	0	1	1	1	0	0	0	0	0	0	0	0	0	0	0
1328	0	1	0	0	0	0	0	0	0	1	14-20	19-30		0	0	1	1	0		0	1	0	0	0	0	1	0	0	Seattle, Philadelphia, California, Minnesota and Tennessee	18		0	0	0	0	1	0	0	0	0	0	0	0	0	0	0	0	0	0
1329	0	0	0	0	0	1	0	0	0	1	15-39		NA	0	0	0	0	0	NA	0	1	0	0	0	0	1	0	0	USA	43		0	0	0	0	0	0	0	0	0	0	0	0	0	0	0	0	0	0
1330	0	0	0	0	0	1	0	0	0	1	15-39		NA	0	0	0	0	0	NA	0	1	0	0	0	0	1	0	0	USA	34		0	0	0	0	0	0	0	0	0	0	0	0	0	0	0	0	0	0
1331	0	0	0	1	0	0	0	0	0	1	15-39	15-39		1	0	1	0	0		1	0	0	0	0	1	0	0	0	Sweden	572		0	0	0	0	0	0	0	0	0	0	0	0	0	0	0	0	0	0
1332	0	0	0	0	1	0	0	0	0	1	17-40		NA	0	0	0	0	0	NA	0	1	0	0	0	0	1	0	0	Brazil	104		0	0	0	0	0	0	0	0	0	0	0	0	0	0	0	0	1	0
1333	0	0	0	0	0	0	1	0	0	1	15-29	16-29		1	0	0	0	0		1	0	0	0	0	0	1	0	0	USA	10		0	0	0	0	0	0	0	0	0	0	0	0	0	0	0	0	0	0
1334	0	0	1	0	0	0	0	0	0	1	15-39	15-46		1	0	0	0	0		1	0	0	0	0	0	1	0	0	Conneticut	113		0	0	0	0	0	0	0	0	0	0	0	0	0	0	0	0	0	0
1335	0	0	1	0	0	0	0	0	0	1	15-29	15-29		1	0	0	0	0		1	0	0	0	0	0	1	0	0	USA	145		0	0	0	0	0	0	0	0	0	0	0	0	0	0	0	0	0	0
1336	0	0	1	0	0	0	0	0	0	1	15-29	15-29		1	0	0	0	0		1	0	0	0	0	0	1	0	0	Massachusetts	136		0	0	0	0	0	0	0	0	0	0	0	0	0	0	0	0	0	0
1337	0	0	0	0	1	0	0	0	1	0	18-39		NA	0	0	0	0	0	NA	0	1	0	0	1	0	0	0	0	Australia	95		0	0	0	0	0	0	0	0	0	0	0	0	0	0	0	0	1	0
1338	0	0	0	1	0	0	0	0	0	1	15-24	15-24		1	0	0	0	0		1	0	0	0	1	0	0	0	0	Victoria and New South Wales	207		1	1	1	1	1	1	1	0	1	1	1	1	1	1	1	1	1	1
1339	0	0	0	1	0	0	0	0	0	1	15-24	15-24		1	0	0	0	0		1	0	0	0	1	0	0	0	0	Victoria and New South Wales	209		1	1	1	1	1	1	1	0	1	1	1	1	1	1	1	1	1	1
1340	0	0	0	0	1	0	0	0	0	1	15-24		NA	0	0	0	0	0	NA	0	1	0	0	1	0	0	0	0	Australia	941		1	0	0	0	1	1	0	0	0	0	0	0	0	0	0	0	0	0
1341	0	0	0	1	0	0	0	0	1	0	18-39	18-39		1	0	0	0	0		1	1	0	0	0	1	0	0	0	Netherlands	121		0	0	0	0	0	0	0	0	0	0	0	0	0	0	0	0	0	0
1342	0	0	1	0	0	0	0	0	0	1	15-25	16-25		0	0	1	0	0		1	1	0	0	1	0	0	0	0	Victoria	35		0	0	0	0	0	0	0	0	0	0	0	0	0	0	0	0	0	0
1343	0	0	1	0	0	0	0	0	0	1	15-39	15-41		1	0	1	0	0		1	0	0	0	0	0	1	0	0	USA	523		1	1	1	0	0	1	1	0	0	0	0	0	0	0	0	0	0	0
1344	0	0	1	0	0	0	0	0	0	1	13-39	15-39		1	0	0	0	0		1	0	0	0	0	0	1	0	0	USA	484		1	1	1	0	1	1	1	0	0	0	0	0	0	0	0	0	0	0
1345	0	0	0	0	0	1	0	0	1	0	24-39	29-42		0	0	1	0	0		1	1	0	0	0	0	1	0	0	USA	25		0	0	0	0	0	0	0	0	0	0	0	1	0	0	0	0	0	0
1346	0	0	0	0	1	0	0	0	0	1	15-39		NA	0	0	0	0	0	NA	0	1	0	0	0	0	1	0	0	USA	7343		0	1	0	0	0	0	0	0	0	0	0	0	0	0	0	0	0	0
1347	0	0	0	0	1	0	0	0	1	0	18-40		NA	0	0	0	0	0	NA	0	1	0	0	0	0	1	0	0	Parkland, Texas and Arizona	39		0	0	0	0	0	0	0	0	0	0	0	0	0	0	0	0	0	1
1348	0	0	0	0	1	0	0	0	1	0	18-30		NA	0	0	0	0	0	NA	0	1	0	0	0	0	1	0	0	Florida	76		0	0	0	0	0	1	0	0	0	0	0	0	0	0	0	0	0	0
1349	0	0	0	0	1	0	0	0	1	0	18-30		NA	0	0	0	0	0	NA	0	1	0	0	0	0	1	0	0	Florida	11		0	0	0	0	0	1	0	0	0	0	0	0	0	0	0	0	0	0
1350	0	0	0	1	0	0	0	0	0	1	13-29	13-29		1	0	0	0	0		1	1	0	0	0	1	0	0	0	UK	68		1	1	1	1	1	1	1	0	0	0	0	0	0	0	0	0	0	0
1351	0	0	0	0	1	0	0	0	0	1	14.1-20.8		NA	0	0	0	0	0	NA	0	1	0	0	0	0	1	0	0	Texas	35		0	0	0	0	0	0	0	0	1	0	0	0	0	0	0	0	0	0
1352	0	0	0	1	0	0	0	0	0	1	15-39	18-≥50		1	0	1	1	0		1	0	0	0	0	0	1	0	0	USA	271		0	0	0	0	0	0	0	0	0	0	0	0	0	0	0	0	0	0
1353	0	0	0	0	0	1	0	0	0	1	15-37	18+		0	0	1	1	0		1	0	0	0	0	0	1	0	0	USA	28		0	0	0	0	0	0	0	0	0	0	0	0	0	0	0	0	0	0
1354	0	1	0	0	0	0	0	0	1	0	18-40	18-40		1	0	0	0	0		1	0	0	0	0	0	1	0	0	Canada	2045		0	0	0	0	0	0	0	0	0	0	0	0	0	0	0	0	0	0
1355	0	0	0	0	0	1	0	0	1	0	19-24	19-24		1	0	0	0	0		1	0	0	0	0	1	0	0	0	UK	11		0	0	0	0	0	0	0	0	0	0	0	0	0	0	0	0	0	0
1356	0	0	0	0	1	0	0	0	0	1	15-25		NA	0	0	0	0	0	NA	0	1	0	1	0	1	0	0	0	Poland, France, UK, Germany, Switzerland, Taiwan, Belgium, Spain, Northern Ireland, Romania, Sweden, Netherlands, Czech Republic, Croatia, Ukraine	393		1	0	0	0	0	0	0	0	0	0	0	0	0	0	0	0	0	0
1357	0	0	0	1	0	0	0	0	0	1	17-39	18-39		1	0	0	0	0		1	0	0	0	0	0	1	0	0	Canada	227		0	0	0	0	0	0	1	0	0	0	0	0	0	0	0	0	0	0
1358	0	0	0	1	0	0	0	0	1	0	25-39	25-44		1	0	1	0	0		1	0	0	0	0	1	0	0	0	UK	341		0	0	0	0	0	0	0	0	0	0	0	0	0	0	0	0	0	0
1359	0	0	0	0	1	0	0	0	1	0	20-39		NA	0	0	0	0	0	NA	0	1	1	1	1	1	1	1	0	Globally	78240		0	0	0	1	0	0	0	0	0	0	0	0	0	0	0	0	0	0
1360	0	0	0	0	1	0	0	0	1	0	19-26.9		NA	0	0	0	0	0	NA	0	1	0	0	0	1	0	0	0	Germany	14		0	0	0	0	0	1	0	0	0	0	0	0	0	0	0	0	0	0
1361	0	0	0	0	1	0	0	0	0	1	16-18		NA	0	0	0	0	0	NA	0	1	0	0	0	1	0	0	0	Italy	12		0	0	0	0	0	0	0	0	1	0	0	0	0	0	0	0	0	0
1362	0	0	0	0	1	0	0	0	0	1	16-18		NA	0	0	0	0	0	NA	0	1	0	0	0	1	0	0	0	Italy	63		0	0	0	0	0	0	0	0	1	0	0	0	0	0	0	0	0	0
1363	0	0	0	0	1	0	0	0	0	1	15-29		NA	0	0	0	0	0	NA	0	1	0	0	0	0	1	0	0	USA	5032		0	0	0	0	0	0	0	0	0	0	0	0	0	0	0	0	0	0
1364	0	0	0	0	1	0	0	0	0	1	15-39		NA	0	0	0	0	0	NA	0	1	0	0	0	0	1	0	0	USA	1831		0	0	0	0	0	0	0	1	0	0	0	0	0	0	0	0	0	0
1365	0	0	0	0	1	0	0	0	1	0	19-30		NA	0	0	0	0	0	NA	0	1	0	0	0	0	1	0	0	USA	7729		0	0	0	0	0	0	1	0	0	0	0	0	0	0	0	0	0	0
1366	0	0	0	0	1	0	0	0	0	1	15-24		NA	0	0	0	0	0	NA	0	1	1	1	1	1	1	1	0	South Africa, Algeria, Martinique, Puerto Rico, Costa Rica, Argentina, Brazil, Chile, Guadeloupe, Peru, Colombia, Ecuador, Mexico, Canada USA Cyprus Singapore Qatar Japan Israel, Kuwait, South Korea, Jordan, Turkey, Taiwan, Malaysia. Thailand, China, India, Iceland, Denmark, Finland, Switzerland, Belgium, UK, Germany, Belarus, Netherlands, Ireland, France, Sweden, Italy, Austria, Norway, Latvia, …	43235		1	0	0	0	0	0	0	0	0	0	0	0	0	0	0	0	0	0
1367	0	0	0	1	0	0	0	0	1	0	18-30		Mean (SD)= 41.8 (4.7)	1	0	1	1	0		1	0	0	0	0	1	0	0	0	Netherlands	67		0	0	0	0	0	0	0	0	0	0	0	0	0	0	0	0	1	0
1368	0	0	0	0	1	0	0	0	0	1	15-39		NA	0	0	0	0	0	NA	0	1	0	0	0	0	1	0	0	USA	1407		0	0	0	0	0	0	1	0	0	0	0	0	0	0	0	0	0	0
1369	0	0	0	0	0	1	0	0	1	0	19-29	21-29		1	0	0	0	0		1	1	0	0	0	0	1	0	0	USA	23		0	0	0	0	0	0	0	0	0	0	0	0	0	0	0	0	0	0
1370	0	0	0	0	1	0	0	0	0	1	13-24		NA	0	0	0	0	0	NA	0	1	0	0	0	1	0	0	0	UK	146933		0	0	0	0	0	0	0	0	0	0	0	0	0	0	0	0	0	0
1371	0	0	0	0	1	0	0	0	0	1	14-39		NA	0	0	0	0	0	NA	0	1	0	0	0	1	0	0	0	Germany	4466		0	0	0	0	0	0	0	0	0	1	0	0	0	0	0	0	0	0
1372	0	0	0	0	1	0	0	0	0	1	15-29		NA	0	0	0	0	0	NA	0	1	0	0	0	1	0	0	0	England, Wales	879		1	0	0	0	0	0	0	0	0	0	0	0	0	0	0	0	0	0
1373	1	0	0	0	0	0	0	0	0	1	16-20	16-20		1	0	0	0	0		0	1	0	0	0	0	1	0	0	USA	321		1	0	0	0	0	0	0	0	0	0	0	0	0	0	0	0	0	0
1374	1	0	0	0	0	0	0	0	0	1	17-39	17-39		1	0	0	0	0		0	1	0	0	0	0	1	0	0	USA	295		1	0	0	0	0	0	0	0	0	0	0	0	0	0	0	0	0	0
1375	0	0	0	0	1	0	0	0	0	1	16-40		NA	0	0	0	0	0	NA	0	1	0	0	0	1	0	0	0	Republic of North Macedonia	28		0	0	0	0	0	0	0	0	0	1	0	0	0	0	0	0	0	0
1376	0	0	0	0	1	0	0	0	0	1	15-39		NA	0	0	0	0	0	NA	0	1	0	0	0	0	1	0	0	USA	22361		0	0	0	0	0	0	1	0	0	0	0	0	0	0	0	0	0	0
1377	0	0	0	0	0	1	0	0	0	1	15-39	28-59		0	0	0	1	0		1	1	0	0	0	0	1	0	0	USA	12		0	0	0	0	0	0	0	0	0	0	0	0	0	0	0	0	0	0
1378	0	0	0	0	0	1	0	0	0	1	14-23	14-23		1	0	1	0	0		1	0	0	0	0	0	1	0	0	USA	17		1	1	1	0	0	1	0	0	0	0	0	0	0	0	0	0	0	0
1379	0	0	0	0	1	0	0	0	0	1	15-25		NA	0	0	0	0	0	NA	0	1	0	0	0	0	1	0	0	USA	91		0	0	0	0	0	1	0	0	0	0	0	0	0	0	0	0	0	0
1380	0	0	1	0	0	0	0	0	1	0	18-39	18-43		1	0	1	0	0		1	0	0	0	0	1	0	0	0	Germany	514		0	0	0	0	0	0	0	0	0	0	0	0	0	0	0	0	0	0
1381	0	0	1	0	0	0	0	0	0	1	15-35	18-39		1	0	1	1	0		0	1	0	0	0	0	1	0	0	USA	763		0	0	0	0	0	0	0	0	0	0	0	0	0	0	0	0	0	0
1382	0	0	0	0	1	0	0	0	1	0	18-39		NA	0	0	0	0	0	NA	0	1	0	0	0	0	1	0	0	USA	28		0	0	0	0	0	0	0	0	0	0	0	0	0	0	0	0	0	0
1383	0	0	0	1	0	0	0	0	1	0	30-40	30-40		1	0	0	0	0		0	1	0	1	0	0	0	0	0	India	41		0	0	0	0	0	0	0	0	0	0	0	0	0	0	0	0	1	0
1384	0	0	1	0	0	0	0	0	0	1	15-20		mean=42	0	0	0	0	0	NK	1	0	0	0	0	0	1	0	0	USA	5804		0	0	0	0	0	0	0	0	0	0	0	0	0	0	0	0	0	0
1385	0	0	0	0	1	0	0	0	1	0	24-40		NA	0	0	0	0	0	NA	0	1	0	0	0	0	1	0	0	USA	838		0	0	0	0	0	0	0	0	0	0	0	0	1	0	0	0	0	0
1386	0	0	0	0	1	0	0	0	0	1	17-39		NA	0	0	0	0	0	NA	0	1	0	1	0	0	0	0	0	Thailand	218		0	0	0	0	0	0	0	0	0	0	0	0	0	0	0	0	1	0
1387	0	0	0	0	1	0	0	0	0	1	15-39		NA	0	0	0	0	0	NA	0	1	0	0	0	0	1	0	0	USA	1574		0	0	0	0	0	0	0	0	0	0	0	0	0	0	0	0	0	0
1388	0	0	0	0	1	0	0	0	1	0	18-39		NA	0	0	0	0	0	NA	0	1	0	0	0	1	0	0	0	Ireland	120		0	0	0	0	0	0	1	0	0	0	0	0	0	0	0	0	0	0
1389	0	0	0	0	1	0	0	0	0	1	16-39		NA	0	0	0	0	0	NA	0	1	0	0	0	1	0	0	0	Scotland, England	46		0	0	1	0	0	0	0	0	0	0	0	0	0	0	0	0	0	0
1390	0	0	0	1	0	0	0	0	0	1	15-39	17-39		0	0	0	0	0	NK	1	0	0	1	0	0	0	0	0	China	249		0	0	0	0	0	0	0	0	0	0	0	0	0	0	0	0	0	0
1391	0	0	0	0	1	0	0	0	0	1	15-39		NA	0	0	0	0	0	NA	0	1	0	1	0	0	0	0	0	China	329		0	0	0	0	0	0	0	0	1	0	0	0	0	0	0	0	0	0
1392	1	0	0	0	0	0	0	0	0	1	15-39		mean=36	0	0	0	0	0	NK	0	1	0	0	0	1	0	0	0	England	214		0	0	0	0	0	0	0	0	0	0	0	0	0	0	0	0	0	0
1393	0	0	0	0	1	0	0	0	0	1	15-39		NA	0	0	0	0	0	NA	0	1	0	0	0	0	1	0	0	USA	170404		0	0	0	0	0	0	0	0	0	0	0	0	0	0	0	0	0	0
1394	0	0	0	0	1	0	0	0	0	1	16-39		NA	0	0	0	0	0	NA	0	1	0	1	0	0	0	0	0	Japan	96		0	0	1	0	0	0	0	0	0	0	0	0	0	0	0	0	0	0
1395	1	0	0	0	0	0	0	0	1	0	18-39	20-45		0	0	1	0	0		1	0	0	0	0	0	1	0	0	USA	344		0	0	0	0	0	0	0	0	0	0	0	0	0	0	0	0	0	0
1396	0	0	0	1	0	0	0	0	1	0	18-39		mean(SD)= 33.3(6.5)	0	0	1	1	0		1	0	0	0	0	0	1	0	0	USA	611		0	0	0	0	0	0	0	0	0	0	0	0	0	0	0	0	0	0
1397	0	0	0	1	0	0	0	0	0	1	15-29		mean=40.2	1	0	1	1	0		1	0	0	0	0	0	1	0	0	USA	4054		0	0	0	0	0	0	0	0	0	0	0	0	0	0	0	0	0	0
1398	0	0	0	0	1	0	0	0	1	0	20-29		NA	0	0	0	0	0	NA	0	1	0	0	0	0	1	0	0	USA	1455		0	0	1	0	0	0	0	0	0	0	0	0	0	0	0	0	0	0
1399	0	0	0	0	1	0	0	0	0	1	16-39		NA	0	0	0	0	0	NA	0	1	0	1	0	0	0	0	0	Japan	13		0	0	0	0	0	0	0	0	0	0	0	0	0	0	0	0	0	0
1400	0	0	0	0	1	0	0	0	1	0	22-35		NA	0	0	0	0	0	NA	0	1	0	1	0	0	0	0	0	Japan	44		0	0	0	0	0	0	0	0	0	0	0	1	0	0	0	0	0	0
1401	0	0	0	0	0	1	0	0	0	1	16-39	18-39		1	0	1	0	0		1	1	0	1	0	0	0	0	0	Singapore	23		0	0	0	0	0	0	0	0	0	0	0	0	0	0	0	0	0	0
1402	0	0	1	0	0	0	0	0	0	1	16-39	16-40		1	0	0	0	0		1	0	0	1	0	0	0	0	0	Singapore	91		0	0	0	0	0	0	0	0	0	0	0	0	0	0	0	0	0	0
1403	0	0	0	0	1	0	0	0	1	0	26-40		NA	0	0	0	0	0	NA	0	1	0	1	0	0	0	0	0	Japan	81		0	0	0	0	0	0	0	0	0	0	1	0	0	0	0	0	0	0
1404	0	0	0	0	1	0	0	0	0	1	15-39		NA	0	0	0	0	0	NA	0	1	0	0	0	0	1	0	0	USA	479		0	0	0	0	0	0	0	0	0	0	0	0	0	0	0	0	0	0
1405	0	0	0	0	1	0	0	0	0	1	15-39		NA	0	0	0	0	0	NA	0	1	0	0	0	0	1	0	0	USA	32419		0	0	0	0	0	0	0	0	0	0	0	0	0	0	0	0	0	0
1406	0	0	0	0	1	0	0	0	0	1	15-39		NA	0	0	0	0	0	NA	0	1	0	1	0	0	0	0	0	China	1033		0	0	0	0	0	0	0	0	0	0	0	0	0	0	0	0	0	0
1407	0	0	0	0	1	0	0	0	1	0	18-40		NA	0	0	0	0	0	NA	0	1	0	1	0	0	0	0	0	Japan	8		0	0	0	0	0	0	0	0	0	0	1	0	0	0	0	0	0	0
1408	0	0	0	0	1	0	0	0	0	1	15-39		NA	0	0	0	0	0	NA	0	1	0	0	0	0	1	0	0	USA	388		0	0	0	0	0	0	0	0	0	0	0	0	0	0	0	0	0	0
1409	0	0	1	0	0	0	0	0	0	1	13-24	13-24		1	0	1	0	0		1	0	0	0	0	1	0	0	0	England	1114		0	0	0	0	0	0	0	0	0	0	0	0	0	0	0	0	0	0
1410	0	0	0	0	0	1	0	0	0	1	15-24	18-25		1	0	1	0	0		1	0	0	0	0	1	0	0	0	England	8		0	0	0	0	0	0	0	0	0	0	0	0	0	0	0	0	0	0
1411	0	0	0	0	0	0	1	0	0	1	13-21	13-21		1	0	1	1	0		1	0	0	0	0	0	1	0	0	USA	30		0	0	0	0	0	0	0	0	0	0	0	0	0	0	0	0	0	0
1412	0	0	0	0	0	0	1	0	0	1	13-19	18-35		0	0	0	1	0		1	0	0	0	0	0	1	0	0	USA	40		0	0	0	0	0	0	0	0	0	0	0	0	0	0	0	0	0	0
1413	0	0	0	0	1	0	0	0	1	0	22-40		NA	0	0	0	0	0	NA	0	1	0	1	0	0	0	0	0	Turkey	774		0	0	0	0	0	0	0	0	0	0	0	0	0	0	0	0	0	1
1414	0	0	0	0	1	0	0	0	0	1	15-30		NA	0	0	0	0	0	NA	0	1	0	0	0	0	1	0	0	USA	11071		0	0	0	0	0	0	0	0	0	0	0	0	0	0	0	0	1	0
1415	0	0	0	0	1	0	0	0	0	1	15-39		NA	0	0	0	0	0	NA	0	1	0	0	0	0	1	0	0	USA	41915		0	0	0	0	0	0	0	0	0	0	0	0	0	0	0	0	1	0
1416	0	1	0	0	0	0	0	1	0	0	15-17	15-17		1	0	0	0	0		0	1	0	0	0	1	0	0	0	Austria, Germany, Italy and Switzerland	283		1	0	0	0	0	0	0	0	0	0	0	0	0	0	0	0	0	0
1417	1	0	0	0	0	0	0	0	1	0	18-35	18-35		1	0	0	0	0		0	1	0	0	0	1	0	0	0	Italy	76		1	0	0	0	0	0	0	0	0	0	0	0	0	0	0	0	0	0
1418	0	0	0	1	0	0	0	0	1	0	18-35		NK	1	0	1	0	0		1	0	0	0	0	1	0	0	0	Netherlands	73		0	0	0	0	0	0	0	0	0	0	0	0	0	0	0	0	0	0
1419	0	0	0	1	0	0	0	0	1	0	18-40		Mean(SD)=35.3(5.25)	1	1	1	1	0		1	0	0	0	0	0	1	0	0	USA	212		0	0	0	0	0	0	0	0	0	0	0	0	0	0	0	0	0	0
1420	0	0	0	0	1	0	0	0	1	0	18-40		NA	0	0	0	0	0	NA	0	1	0	0	0	0	1	0	0	USA	62		0	0	0	0	0	0	0	0	0	1	0	0	0	0	0	0	0	0
1421	0	0	0	1	0	0	0	0	1	0	18-40		NK	0	0	1	1	0		1	0	0	0	0	0	1	0	0	Texas	62		0	0	0	0	0	0	0	0	0	1	0	0	0	0	0	0	0	0
1422	0	0	0	0	1	0	0	0	1	0	18-40		NA	0	0	0	0	0	NA	0	1	0	0	0	0	1	0	0	USA	464		0	0	0	0	0	0	0	0	0	0	0	0	0	0	0	0	0	0
1423	0	0	1	0	0	0	0	0	0	1	15-39	15-39		1	0	0	0	0		0	1	0	0	0	0	1	0	0	USA	152		0	0	0	0	0	0	0	0	0	0	0	0	0	0	0	0	0	0
1424	0	0	1	0	0	0	0	0	0	1	15-21	15-21		1	0	0	0	0		0	1	0	0	0	0	1	0	0	USA	58		0	0	0	0	0	0	0	0	0	0	0	0	0	0	0	0	0	0
1425	0	0	1	0	0	0	0	0	0	1	15-39	15-39		1	0	0	0	0		0	1	0	0	0	0	1	0	0	USA	152		0	0	0	0	0	0	0	0	0	0	0	0	0	0	0	0	0	0
1426	1	0	0	0	0	0	0	0	0	1	15-40	15-40		1	0	0	0	0		0	1	0	0	0	1	0	0	0	France	380		1	0	0	0	0	0	0	0	0	0	0	0	0	0	0	0	0	0
1427	0	0	0	0	0	1	0	0	0	1	15-39	15-39		1	1	1	1	0		1	0	0	0	0	0	1	0	0	USA	929		0	0	0	0	0	0	0	0	0	0	0	0	0	0	0	0	0	0
1428	0	0	0	0	0	1	0	0	1	0	22-29		NK	0	0	0	0	0	NK	1	0	0	0	0	0	1	0	0	USA	28		0	0	0	0	0	0	0	0	0	0	0	0	0	0	0	0	0	0
1429	0	0	1	0	0	0	0	0	0	1	15-39	15-39		1	0	0	0	0		1	1	0	0	0	0	1	0	0	USA	30		0	0	0	0	0	0	0	0	0	0	0	0	0	0	0	0	0	0
1430	0	0	0	1	0	0	0	0	1	0	19-39	27-65		0	0	0	1	0		1	0	0	0	0	1	0	0	0	Norway	947		1	0	1	0	0	0	0	1	0	0	0	1	0	0	0	0	1	0
1431	0	0	0	0	0	1	0	0	0	1	15-29	18-40		0	0	1	1	0		1	0	0	0	0	1	1	0	0	Austria, England, USA	45		0	0	0	0	0	0	0	0	0	0	0	0	0	0	0	0	0	0
1432	1	0	0	0	0	0	0	1	0	0	15-17	15-17		1	0	0	0	0		0	1	0	1	0	0	0	0	0	Japan	44		1	0	0	0	0	0	0	0	0	0	0	0	0	0	0	0	0	0
1433	1	0	0	0	0	0	0	0	1	0	18-30	18-30		1	0	0	0	0		0	1	0	0	0	1	0	0	0	England	45		0	1	0	0	0	0	0	0	0	0	0	0	0	0	0	0	0	0
1434	0	0	0	0	1	0	0	0	1	0	18-39		NA	0	0	0	0	0	NA	0	1	0	0	0	1	0	0	0	Finland, Iceland, Norway, Sweden, Ireland, Northern Ireland, Scotland, Austria, Belgium, Netherlands, Switzerland, Croatia, Malta, Portugal, Slovenia, Bulgaria, Estonia, Latvia, Lithuania, Poland, Slovakia, England, France, Germany, Italy, Spain, and Wales	316799		0	0	0	0	0	0	0	0	0	0	0	0	0	0	0	0	0	0
1435	0	0	0	0	1	0	0	0	0	1	15-39		NA	0	0	0	0	0	NA	0	1	0	0	0	1	0	0	0	Italy	5042		1	1	1	0	0	0	0	0	0	0	0	0	0	0	0	0	0	0
1436	0	0	0	0	1	0	0	0	1	0	30-39		NA	0	0	0	0	0	NA	0	1	0	0	0	0	1	0	0	USA		NS	0	0	0	0	0	0	0	0	1	0	0	0	0	0	0	0	0	0
1437	0	0	0	1	0	0	0	0	1	0	20-40	20-40		1	1	0	0	0		1	0	0	0	0	0	1	0	0	USA	95		0	0	0	0	0	0	0	0	0	0	0	0	0	0	0	0	0	0
1438	0	0	0	0	0	1	0	0	1	0	20-40	20-40		1	1	0	0	0		1	0	0	0	0	0	1	0	0	USA	71		0	0	0	0	0	0	0	0	0	0	0	0	0	0	0	0	0	0
1439	0	0	0	0	0	1	0	0	1	0	20-40	20-40		1	1	0	0	0		1	0	0	0	0	0	1	0	0	USA	95		0	0	0	0	0	0	0	0	0	0	0	0	0	0	0	0	0	0
1440	0	0	0	0	0	0	1	0	1	0	20-40	20-40		1	1	0	0	0		1	0	0	0	0	0	1	0	0	USA	53		0	0	0	0	0	0	0	0	0	0	0	0	0	0	0	0	0	0
1441	0	0	0	0	0	1	0	0	1	0	20-40	20-40		1	1	0	0	0		1	0	0	0	0	0	1	0	0	USA	53		0	0	0	0	0	0	0	0	0	0	0	0	0	0	0	0	0	0
1442	0	0	0	0	1	0	0	0	0	1	13-39		NA	0	0	0	0	0	NA	0	1	0	0	0	0	1	0	0	USA	32		0	0	0	0	0	0	0	0	0	0	0	0	0	0	0	0	1	0
1443	0	0	0	0	1	0	0	0	0	1	15-39		NA	0	0	0	0	0	NA	0	1	0	0	0	0	1	0	0	USA	8986		0	0	0	0	0	0	0	1	0	0	0	0	0	0	0	0	0	0
1444	0	0	0	0	1	0	0	0	0	1	15-39		NA	0	0	0	0	0	NA	0	1	0	0	1	0	0	0	0	Australia	517		0	0	0	0	0	0	0	0	0	0	0	0	0	0	0	0	1	0
1445	0	0	0	0	0	1	0	0	0	1	15-25	15-29		1	0	1	0	0		1	0	0	0	0	0	1	0	0	Canada	20		1	1	1	1	1	0	0	0	1	0	0	0	0	0	1	0	1	0
1446	0	0	0	1	0	0	0	0	0	1	15-39	18-39		1	0	1	1	0		1	0	0	0	0	0	1	0	0	Canada	805		0	0	0	0	0	0	0	0	0	0	0	0	0	0	0	0	0	0
1447	0	0	0	0	0	1	0	0	0	1	13-18	13-18		0	0	0	0	0	NK	1	0	0	0	0	1	0	0	0	Turkey	90		0	0	0	0	0	0	0	0	0	0	0	0	0	0	0	0	0	0
1448	0	0	0	0	1	0	0	0	1	0	18-39		NA	0	0	0	0	0	NA	0	1	0	0	1	0	0	0	0	Australia	61		0	0	0	0	0	0	0	0	0	0	0	0	0	0	0	0	1	0
1449	0	0	0	0	1	0	0	0	0	1	17-39		NA	0	0	0	0	0	NA	0	1	0	0	0	1	0	0	0	Turkey	50		0	0	0	0	0	1	0	0	0	0	0	0	0	0	0	0	0	0
1450	0	0	0	0	1	0	0	0	0	1	16-40		NA	0	0	0	0	0	NA	0	1	1	0	0	0	0	0	0	South Africa	4032		0	0	0	0	0	0	0	0	0	0	0	0	0	0	0	0	0	0
1451	0	0	0	0	1	0	0	0	0	1	16-35		NA	0	0	0	0	0	NA	0	1	0	0	0	1	0	0	0	Turkey	21		0	0	0	1	0	0	0	0	0	0	0	0	0	0	0	0	0	0
1452	0	0	0	0	1	0	0	0	1	0	18-38		NA	0	0	0	0	0	NA	0	1	0	0	0	0	1	0	0	USA	44		1	0	0	0	0	0	0	0	0	0	0	0	0	0	0	0	0	0
1453	0	0	0	0	1	0	0	0	0	1	15-39		NA	0	0	0	0	0	NA	0	1	0	0	0	0	1	0	0	USA	7109		0	0	0	0	0	0	0	0	0	0	0	0	0	0	0	0	0	0
1454	0	0	0	0	1	0	0	0	0	1	16-20		NA	0	0	0	0	0	NA	0	1	0	0	0	1	0	0	0	Turkey	8		0	0	0	0	0	1	0	0	0	0	0	0	0	0	0	0	0	0
1455	1	0	0	0	0	0	0	0	0	1	15.7-25.5		NA	0	0	0	0	0	NA	0	1	0	0	0	1	0	0	0	Finland	225		1	0	0	0	0	0	0	0	0	0	0	0	0	0	0	0	0	0
1456	0	0	0	0	1	0	0	0	0	1	15-39		NA	0	0	0	0	0	NA	0	1	0	1	0	0	0	0	0	India	1873		0	0	0	1	0	0	0	0	0	0	0	0	0	0	0	0	0	0
1457	0	0	0	1	0	0	0	0	0	1	15-39	15-39		1	0	0	0	0		0	1	0	1	0	0	0	0	0	Pakistan	41		1	0	0	0	0	0	0	0	0	0	0	0	0	0	0	0	0	0
1458	1	0	0	0	0	0	0	0	1	0	18-39	18-39		1	0	1	1	0		1	0	0	0	0	1	0	0	0	USA	280		0	0	0	0	0	0	0	0	0	0	0	0	0	0	0	0	0	0
1459	1	0	0	0	0	0	0	0	1	0	18-39	18-39		1	0	1	1	0		1	1	0	0	0	0	1	0	0	USA	280		0	0	0	0	0	0	0	0	0	0	0	0	0	0	0	0	0	0
1460	1	0	0	0	0	0	0	0	1	0	21-39	21-39		0	0	1	1	0		1	0	0	0	0	0	1	0	0	USA	86		0	0	0	0	0	0	0	0	0	0	0	0	0	0	0	0	0	0
1461	1	0	0	0	0	0	0	0	1	0	18-38	21-39		0	0	1	1	0		1	0	0	0	0	0	1	0	0	USA	86		0	0	0	0	0	0	0	0	0	0	0	0	0	0	0	0	0	0
1462	1	0	0	0	0	0	0	0	1	0	18-39	21-39		0	0	1	1	0		1	0	0	0	0	0	1	0	0	USA	86		0	0	0	0	0	0	0	0	0	0	0	0	0	0	0	0	0	0
1463	0	0	0	0	1	0	0	0	0	1	15-30		NA	0	0	0	0	0	NA	0	1	0	0	0	0	1	0	0	USA	182		1	0	0	0	0	0	0	0	0	0	0	0	0	0	0	0	0	0
1464	0	0	0	0	1	0	0	0	0	1	15-25		NA	0	0	0	0	0	NA	0	1	0	0	1	0	0	0	0	Australia	93		0	0	0	0	0	0	0	0	0	0	0	0	0	0	0	0	0	0
1465	0	0	0	0	1	0	0	0	1	0	18-30		NA	0	0	0	0	0	NA	0	1	0	0	0	0	1	0	0	USA	1123		0	0	0	0	0	0	0	0	0	0	0	0	0	0	0	0	1	0
1466	0	0	0	0	1	0	0	0	0	1	15-39		NA	0	0	0	0	0	NA	0	1	0	0	0	1	0	0	0	Netherlands	210		0	0	0	0	0	0	0	1	0	0	0	0	0	0	0	0	0	0
1467	0	0	0	0	1	0	0	0	0	1	15-39		NA	0	0	0	0	0	NA	0	1	0	0	0	1	0	0	0	Netherlands	95228		0	0	0	0	0	0	0	0	0	0	0	0	0	0	0	0	0	0
1468	0	0	0	0	1	0	0	0	0	1	16-24		NA	0	0	0	0	0	NA	0	1	0	0	0	1	0	0	0	Netherlands	915		0	0	0	0	0	0	0	0	0	0	0	0	0	0	0	0	0	0
1469	0	0	0	0	0	1	0	0	1	0	18-35	25-35		0	0	0	0	0	NK	1	1	0	0	0	1	0	0	0	Netherlands	3		0	0	0	0	0	0	0	0	0	0	0	0	0	0	0	0	0	0
1470	0	0	0	0	0	1	0	0	1	0	21-35	21-39		0	0	1	0	0		1	0	0	0	0	1	0	0	0	Netherlands	9		0	0	0	0	0	0	0	1	0	0	0	1	0	0	1	1	0	0
1471	0	0	0	1	0	0	0	0	1	0	19-39		mean(SD)=49.1 (7.8)	0	0	0	1	0		1	0	0	0	0	1	0	0	0	Norway	936		1	0	1	0	0	0	0	1	0	0	0	1	0	0	0	0	1	0
1472	0	0	0	1	0	0	0	0	0	1	15-39	21-47		1	0	1	1	0		1	0	0	0	0	0	1	0	0	Canada, USA	119		0	0	0	0	0	0	0	0	0	0	0	0	0	0	0	0	0	0
1473	0	0	0	1	0	0	0	0	0	1	15-39	20-61		1	0	1	1	0		1	0	0	0	0	0	1	0	0	Canada	622		0	0	0	0	0	0	0	0	0	0	0	0	0	0	0	0	0	0
1474	0	0	0	0	0	1	0	0	0	1	15-39	20-39		1	0	1	1	0		1	0	0	0	0	0	1	0	0	Canada	12		0	0	0	0	0	0	0	0	0	0	0	0	0	0	0	0	0	0
1475	0	0	0	0	1	0	0	0	0	1	13-25		NA	0	0	0	0	0	NA	0	1	0	0	0	0	1	0	0	Canada	14		0	0	0	0	0	0	0	0	1	0	0	0	0	0	0	0	0	0
1476	0	0	0	0	1	0	0	0	0	1	15-24		NA	0	0	0	0	0	NA	0	1	0	0	0	0	1	0	0	USA	1640		0	0	0	0	1	1	0	0	0	0	0	0	0	0	0	0	0	0
1477	0	0	0	0	1	0	0	0	0	1	17.4-39.9		NA	0	0	0	0	0	NA	0	1	0	0	1	0	0	0	0	Australia	46		0	0	0	0	0	0	0	0	0	0	0	0	0	0	0	0	1	0
1478	0	0	0	0	0	1	0	0	1	0	18-39	24-39		1	0	0	0	0		1	0	0	0	0	0	1	0	0	USA	8		0	1	1	0	0	0	0	0	0	0	0	0	0	0	0	0	0	0
1479	0	0	0	0	0	1	0	0	1	0	18-39	24-39		1	0	0	0	0		1	0	0	0	0	0	1	0	0	USA	8		0	1	1	0	0	0	0	0	0	0	0	0	0	0	0	0	0	0
1480	0	0	0	0	1	0	0	1	0	0	16-17		NA	0	0	0	0	0	NA	0	1	0	0	0	1	0	0	0	Finland	70		0	0	0	0	0	0	0	0	0	0	0	0	0	0	0	0	0	0
1481	0	0	0	0	1	0	0	0	0	1	15-29		NA	0	0	0	0	0	NA	0	1	0	0	0	0	1	0	0	USA	5101		0	0	0	0	0	0	0	0	1	0	0	0	0	0	0	0	0	0
1482	0	0	0	0	1	0	0	0	0	1	15-39.95		NA	0	0	0	0	0	NA	0	1	0	0	0	0	1	0	0	Canada	185		0	0	0	0	0	0	0	0	0	1	0	0	0	0	0	0	0	0
1483	1	0	0	0	0	0	0	0	1	0	18-39	18-39		0	0	0	0	0	NK	1	1	0	0	0	0	1	0	0	USA	157		0	0	0	0	0	0	0	0	0	0	0	0	0	0	0	0	0	0
1484	0	0	0	0	0	1	0	0	1	0	23-39	28-39		1	0	1	0	0		1	0	0	0	0	0	1	0	0	USA	16		0	0	0	0	0	0	0	0	0	0	0	0	0	0	0	0	0	0
1485	1	0	0	0	0	0	0	0	1	0	18-39	18-39		1	0	1	1	0		1	0	0	0	0	0	1	0	0	USA	48		0	0	0	0	0	0	0	0	0	0	0	0	0	0	0	0	0	0
1486	0	0	0	0	1	0	0	0	0	1	15-35.9		NA	0	0	0	0	0	NA	0	1	0	0	0	1	0	0	0	France	109		1	0	0	0	0	0	0	0	0	0	0	0	0	0	0	0	0	0
1487	0	0	0	0	0	0	1	0	0	1	13-20	14-20		1	0	1	0	0		1	1	0	0	0	0	0	0	1		39		0	0	0	0	0	0	0	0	0	0	0	0	0	0	0	0	0	0
1488	0	0	1	0	0	0	0	0	0	1	15-34	16-34		1	0	1	0	0		1	0	0	0	0	0	1	0	0	USA	25		1	1	1	0	0	1	0	0	0	0	0	0	0	0	0	0	0	0
1489	1	0	0	0	0	0	0	0	0	1	16-29	18-29		1	0	0	0	0		1	0	0	0	0	0	1	0	0	USA	40		0	0	0	0	0	0	0	0	0	0	0	0	0	0	0	0	0	0
1490	0	0	0	0	1	0	0	0	1	0	18-35		NA	0	0	0	0	0	NA	0	1	0	0	0	0	1	0	0	USA	36		0	0	0	0	0	0	0	0	0	0	1	0	0	0	0	0	0	0
1491	0	0	1	0	0	0	0	0	0	1	13-20	13-20		1	0	0	0	0		1	0	0	0	0	1	0	0	0	Greece	26		0	0	0	0	0	0	0	0	0	0	0	0	0	0	0	0	0	0
1492	0	0	1	0	0	0	0	0	0	1	13-20	13-20		1	0	0	0	0		1	0	0	0	0	1	0	0	0	Greece	26		0	0	0	0	0	0	0	0	0	0	0	0	0	0	0	0	0	0
1493	0	1	0	0	0	0	0	0	1	0	18-39		NK	1	0	1	1	0		1	0	0	0	0	1	0	0	0	Netherlands	299		0	0	0	0	0	0	0	0	0	0	0	0	0	0	0	0	0	0
1494	0	0	0	0	0	1	0	0	1	0	18-32	18-32		1	0	0	0	0		1	0	0	0	0	0	1	0	0	USA	49		0	0	0	0	0	0	0	0	0	0	0	0	0	0	0	0	0	0
1495	0	0	0	0	0	0	1	0	1	0	18-39	21-43		1	0	1	1	0		1	0	0	0	0	0	1	0	0	Canada	10		1	1	1	1	0	0	1	0	0	0	0	0	0	0	0	1	0	0
1496	1	0	0	0	0	0	0	0	1	0	36-40	36-40		1	0	0	0	0		0	1	0	1	1	1	0	0	0	Netherlands, Belgium, France, Germany, Switzerland, Great Britain, Italy, Australia, Spain, Israel	314		0	0	0	0	0	0	0	0	0	0	0	1	0	0	0	0	0	0
1497	0	0	0	0	1	0	0	0	0	1	15-39		NA	0	0	0	0	0	NA	0	1	0	0	0	0	1	0	0	USA	455		0	0	0	0	0	0	0	0	1	0	0	0	0	0	0	0	0	0
1498	0	0	0	0	1	0	0	0	1	0	20-39		NA	0	0	0	0	0	NA	0	1	0	0	0	1	0	0	0	Netherlands, Germany, Belgium, Ireland, Italy, Denmark, Sweden, Norway, Finland, Iceland, Greenland, Switzerland, France, Latvia, Catalonia, Slovenia, Portugal, Czech Republic, United Kingdom, Poland	47364		0	0	0	0	0	0	0	0	0	0	0	0	0	0	0	0	1	0
1499	0	0	0	0	1	0	0	0	0	1	15-34		NA	0	0	0	0	0	NA	0	1	0	0	0	0	1	0	0	USA	2874		0	1	0	0	0	0	0	0	0	0	0	0	0	0	0	0	0	0
1500	0	0	0	0	0	1	0	0	0	1	16-20	19-24		0	0	1	0	0		1	0	0	0	1	0	0	0	0	Australia	4		1	1	0	0	0	0	0	0	0	0	0	0	0	0	0	0	0	0
1501	0	0	0	0	0	1	0	0	0	1	17-25	19-27		0	0	1	0	0		1	0	0	0	0	0	1	0	0	USA	13		0	0	0	0	0	0	0	0	0	0	0	0	0	0	0	0	0	0
1502	0	0	1	0	0	0	0	0	0	1	17-25	19-27		0	0	1	0	0		1	0	0	0	0	0	1	0	0	USA	13		0	0	0	0	0	0	0	0	0	0	0	0	0	0	0	0	0	0
1503	0	0	0	0	1	0	0	0	1	0	20-39		NA	0	0	0	0	0	NA	0	1	0	0	0	0	1	0	0	USA	5130		0	0	0	0	0	0	0	0	0	0	0	0	1	0	0	0	0	0
1504	0	1	0	0	0	0	0	0	1	0	21-39		NA	0	0	0	0	0	NA	0	1	0	1	0	0	0	0	0	China	34		0	0	0	0	0	0	0	0	0	1	0	0	0	0	0	0	0	0
1505	0	0	0	0	1	0	0	0	1	0	19-30		NA	0	0	0	0	0	NA	0	1	0	1	0	0	0	0	0	China	107		0	0	0	0	0	0	0	0	1	0	0	0	0	0	0	0	0	0
1506	0	0	0	0	1	0	0	0	0	1	15-39		NA	0	0	0	0	0	NA	0	1	0	0	0	0	1	0	0	USA	160837		0	0	0	0	0	0	0	0	0	0	0	0	0	0	0	0	0	0
1507	0	0	0	0	1	0	0	0	0	1	15-19		NA	0	0	0	0	0	NA	0	1	0	0	0	0	1	0	0	USA and Puerto Rico	58421		0	0	0	0	0	0	0	0	0	0	0	0	0	0	0	0	0	0
1508	0	0	0	0	1	0	0	0	0	1	13-18		NA	0	0	0	0	0	NA	0	1	0	1	0	0	0	0	0	China	150		0	0	0	0	0	0	0	0	1	0	0	0	0	0	0	0	0	0
1509	0	0	0	0	1	0	0	0	1	0	20-39		NA	0	0	0	0	0	NA	0	1	0	0	0	0	1	0	0	Canada	427		0	0	0	0	0	0	0	0	0	0	0	0	0	0	0	0	0	0
1510	0	0	0	0	1	0	0	1	0	0	15-17		NA	0	0	0	0	0	NA	0	1	0	1	0	0	0	0	0	China	67		1	0	0	0	0	0	0	0	0	0	0	0	0	0	0	0	0	0
1511	0	0	0	0	1	0	0	0	1	0	20-39		NA	0	0	0	0	0	NA	0	1	0	0	0	0	1	0	0	USA	2105		0	0	0	0	0	0	0	0	0	0	0	0	0	0	0	0	1	0
1512	0	0	0	0	1	0	0	0	1	0	18-40		NA	0	0	0	0	0	NA	0	1	0	1	0	0	0	0	0	China	342		0	0	0	0	0	0	0	0	0	0	0	0	0	0	0	0	0	1
1513	0	0	0	0	1	0	0	0	1	0	20-39		NA	0	0	0	0	0	NA	0	1	0	0	0	0	1	0	0	USA	761		0	0	0	0	0	0	0	0	0	0	0	0	0	0	0	0	0	1
1514	0	0	0	0	0	1	0	0	0	1	15-39	15-50		1	0	1	1	0		1	0	0	0	0	0	1	0	0	USA	39		1	1	1	1	1	1	1	1	1	0	0	1	0	0	1	0	0	1
1515	0	0	0	0	1	0	0	0	0	1	15-39		NA	0	0	0	0	0	NA	0	1	0	0	0	0	1	0	0	USA, Puerto Rico, Guam and Virgin Islands	342378		1	1	1	1	1	0	1	1	1	1	1	1	1	1	1	1	1	1
1516	0	0	0	0	1	0	0	0	1	0	27-39		NA	0	0	0	0	0	NA	0	1	0	1	0	1	1	0	0	Japan, USA, Europe is unknown	186		0	0	0	0	0	0	0	0	0	0	0	1	0	0	0	0	0	0
1517	0	0	0	0	1	0	0	0	0	1	15-39		NA	0	0	0	0	0	NA	0	1	0	0	0	0	1	0	0	USA	394		0	0	0	0	0	0	0	0	0	0	0	0	0	0	0	0	0	0
1518	0	0	0	0	0	0	1	0	0	1	15-39	18-55		1	0	1	1	0		1	0	0	0	0	0	1	0	0	USA	300		0	0	0	0	0	0	0	0	0	0	0	0	0	0	0	0	0	0
1519	0	0	0	0	0	0	1	0	1	0	18-39	≥18		0	0	0	0	0	NK	1	0	0	0	0	0	1	0	0	USA	325		0	0	0	0	0	0	0	0	0	0	0	0	0	0	0	0	0	0
1520	0	0	0	1	0	0	0	0	0	1	15-39		mean(SD)=29.5(6.5)	0	0	0	0	0	NK	1	0	0	0	0	0	1	0	0	USA	342		0	0	0	0	0	0	0	0	0	0	0	0	0	0	0	0	0	0
1521	0	0	0	0	0	1	0	0	0	1	15-39	18-39		1	0	1	1	0		1	0	0	0	0	0	1	0	0	USA	24		0	0	0	0	0	0	0	0	0	0	0	0	0	0	0	0	0	0
1522	0	0	0	0	1	0	0	0	0	1	14-19		NA	0	0	0	0	0	NA	0	1	0	0	0	0	1	0	0	USA	8		0	0	0	0	0	0	0	0	0	0	0	0	0	0	0	0	0	0
1523	0	0	0	0	1	0	0	0	1	0	22-40		NA	0	0	0	0	0	NA	0	1	0	1	0	0	0	0	0	Taiwan (China)	30		0	0	0	0	0	0	0	0	0	0	0	0	0	1	0	0	0	0
1524	0	0	0	0	1	0	0	0	0	1	15-39		NA	0	0	0	0	0	NA	0	1	1	1	1	1	1	1	0	Worldwide	1194382		0	0	0	0	0	0	0	0	0	0	0	0	0	0	0	0	0	0
1525	0	0	0	0	1	0	0	0	0	1	15-30		NA	0	0	0	0	0	NA	0	1	0	0	0	1	0	0	0	Denmark, Finland, Iceland, Norway and Sweden	253		1	0	0	0	0	0	0	0	0	0	0	0	0	0	0	0	0	0
1526	0	0	0	0	1	0	0	0	1	0	18-34		NA	0	0	0	0	0	NA	0	1	0	0	0	1	0	0	0	The Netherlands	47		0	0	0	1	0	0	0	0	0	0	0	0	0	0	0	0	0	0
1527	0	0	1	0	0	0	0	0	0	1	15-39	15-40		1	0	1	0	0		1	0	0	0	0	0	1	0	0	USA	465		1	1	1	0	1	1	1	0	0	0	0	0	0	0	0	0	0	0
1528	0	0	0	0	1	0	0	0	0	1	15-24		NA	0	0	0	0	0	NA	0	1	0	0	0	1	0	0	0	UK	1788		0	0	0	0	0	0	0	0	0	0	0	0	0	0	0	0	0	0
1529	0	0	0	0	1	0	0	0	0	1	15-39		NA	0	0	0	0	0	NA	0	1	0	0	0	0	1	0	0	USA	1295		0	0	0	0	0	0	0	0	0	0	0	1	0	0	0	0	0	0
1530	0	0	0	1	0	0	0	0	0	1	15-24	15-26		1	0	1	0	0		1	0	0	0	1	0	0	0	0	Australia	207		1	1	1	1	1	1	0	1	1	0	0	0	0	0	0	0	0	0
1531	0	0	0	0	1	0	0	0	0	1	15-24		NA	0	0	0	0	0	NA	0	1	0	0	1	0	0	0	0	Australia	318		0	0	0	0	1	1	0	0	0	0	0	0	0	0	0	0	0	0
1532	0	0	0	0	1	0	0	0	0	1	15-24		NA	0	0	0	0	0	NA	0	1	0	0	1	0	0	0	0	Australia	351		1	0	0	0	0	0	0	0	0	0	0	0	0	0	0	0	0	0
1533	0	0	0	0	1	0	0	0	1	0	26-39		NA	0	0	0	0	0	NA	0	1	0	0	0	0	1	0	0	USA	76		0	0	0	0	0	0	0	0	0	0	1	0	0	0	0	0	0	0
1534	1	0	0	0	0	0	0	0	0	1	16-39	16-39		1	0	0	0	0		0	1	0	0	0	0	0	0	1		263		1	0	0	0	0	0	0	0	0	0	0	0	0	0	0	0	0	0
1535	0	0	0	0	1	0	0	0	0	1	15-24		NA	0	0	0	0	0	NA	0	1	0	0	0	1	0	0	0	UK	1097		0	0	0	0	0	0	0	0	0	0	0	0	0	0	0	0	0	0
1536	0	0	0	0	0	1	0	0	0	1	16-24		NA	0	0	0	0	0	NA	0	1	0	0	0	1	0	0	0	UK	10		0	0	0	0	0	0	0	0	0	0	0	0	0	0	0	0	0	0
1537	0	0	0	0	1	0	0	0	1	0	30-40		NA	0	0	0	0	0	NA	0	1	0	0	1	0	0	0	0	Australia	15		0	0	0	0	0	0	0	1	0	0	0	0	0	0	0	0	0	0
1538	0	0	0	0	1	0	0	0	1	0	19		NA	0	0	0	0	0	NA	0	1	0	0	0	0	1	0	0	USA	2829		1	1	1	1	1	1	1	0	1	0	0	0	0	0	0	0	0	0
1539	0	0	0	0	1	0	0	0	1	0	19-38		NA	0	0	0	0	0	NA	0	1	0	0	0	0	1	0	0	USA	14		0	0	0	0	0	1	0	0	0	0	0	0	0	0	0	0	0	0
1540	0	0	0	0	1	0	0	0	1	0	22-39		NA	0	0	0	0	0	NA	0	1	0	0	0	0	1	0	0	USA	229		1	0	0	0	0	0	0	0	0	0	0	0	0	0	0	0	0	0
1541	0	0	0	0	1	0	0	0	1	0	22-39		NA	0	0	0	0	0	NA	0	1	0	0	0	0	1	0	0	USA	1797		0	1	0	0	0	0	0	0	0	0	0	0	0	0	0	0	0	0
1542	0	0	0	0	1	0	0	0	0	1	15-39		NA	0	0	0	0	0	NA	0	1	0	0	0	0	1	0	0	USA	184		1	0	0	0	0	0	0	0	0	0	0	0	0	0	0	0	0	0
1543	0	0	0	0	1	0	0	0	0	1	15-39		NA	0	0	0	0	0	NA	0	1	0	0	0	0	1	0	0	USA	784		0	0	0	1	0	0	0	0	0	0	0	0	0	0	0	0	0	0
1544	0	0	0	0	1	0	0	0	0	1	15-39		NA	0	0	0	0	0	NA	0	1	0	0	0	0	1	0	0	USA	1956		1	0	0	0	0	0	0	0	0	0	0	0	0	0	0	0	0	0
1545	0	0	0	0	1	0	0	0	0	1	15-39		NA	0	0	0	0	0	NA	0	1	0	0	0	0	1	0	0	Canada	112		0	0	0	1	0	0	1	0	0	0	0	0	0	0	0	0	0	0
1546	0	0	0	0	1	0	0	0	0	1	16-39		NA	0	0	0	0	0	NA	0	1	0	0	0	0	1	0	0	USA	56		1	1	1	0	0	0	0	0	0	0	0	0	0	0	0	0	0	0
1547	0	0	0	0	0	0	1	0	1	0	18-24	18-25		1	0	1	0	0		1	1	0	0	0	1	0	0	0	UK	8		0	0	0	0	0	0	0	0	0	0	0	0	0	0	0	0	0	0
1548	0	0	0	0	1	0	0	0	0	1	15-39		NA	0	0	0	0	0	NA	0	1	0	1	0	0	1	0	0	Japan, USA, China and South Korea	49008		0	0	0	0	0	0	0	0	0	0	0	0	0	0	0	0	0	1
1549	0	0	1	0	0	0	0	0	0	1	15-39	15-39		1	0	0	0	0		1	0	0	0	0	0	1	0	0	USA	485		1	1	1	0	1	1	1	0	0	0	0	0	0	0	0	0	0	0
1550	1	0	0	0	0	0	0	0	0	1	15-39	15-44		0	0	1	0	0		0	1	0	0	0	0	1	0	0	Canada	9		0	0	0	0	0	1	0	0	0	0	1	1	0	0	1	0	1	1
1551	0	0	0	0	0	1	0	0	0	1	16-35	18-36		0	0	1	0	0		1	0	0	0	0	0	1	0	0	Canada	7		0	1	0	0	0	0	0	0	0	0	0	1	0	0	1	0	1	0
1552	1	0	0	0	0	0	0	0	0	1	15-39	15-41		0	0	1	0	0		1	0	0	0	0	0	1	0	0	Canada	16		0	1	0	0	1	1	0	0	0	0	1	1	0	0	1	0	1	1
1553	0	0	0	1	0	0	0	0	0	1	17-39	17-44		0	0	1	0	0		1	0	0	0	0	0	0	0	1		89		0	0	0	0	0	0	0	0	0	0	0	0	0	0	0	0	0	0
1554	0	0	0	1	0	0	0	0	0	1	15-39	20-42		0	0	1	1	0		1	0	0	0	0	0	1	0	0	Unknown	87		0	0	0	0	0	0	0	0	0	0	0	1	0	0	0	0	0	0
1555	1	0	0	0	0	0	0	0	0	1	15-39	15-41		0	0	1	0	0		1	0	0	0	0	0	1	0	0	Canada	16		0	0	0	0	0	1	0	0	0	0	1	1	0	0	1	0	1	1
1556	0	0	0	0	1	0	0	0	0	1	15-39		NA	0	0	0	0	0	NA	0	1	0	0	0	0	1	0	0	USA	5156		0	1	0	0	0	0	0	0	0	0	0	0	0	0	0	0	0	0
1557	0	0	0	0	1	0	0	0	0	1	15-39		NA	0	0	0	0	0	NA	0	1	0	0	0	0	1	0	0	USA	12350		0	1	0	0	0	0	0	0	0	0	0	0	0	0	0	0	0	0
1558	0	0	0	1	0	0	0	0	0	1	15-39	15-39		1	0	0	0	0		1	0	0	1	0	0	0	0	0	China	551		0	0	0	0	0	0	0	0	0	0	0	0	0	0	0	0	0	0
1559	0	0	0	0	1	0	0	0	0	1	13-20		NA	0	0	0	0	0	NA	0	1	0	1	0	0	0	0	0	China	127		0	0	0	0	0	0	0	0	1	0	0	0	0	0	0	0	0	0
1560	0	0	0	0	1	0	0	0	0	1	13-30		NA	0	0	0	0	0	NA	0	1	0	1	0	0	0	0	0	Japan	13		0	0	0	0	0	0	0	0	0	1	0	0	0	0	0	0	0	0
1561	0	0	0	0	1	0	0	0	0	1	15-19		NA	0	0	0	0	0	NA	0	1	0	1	0	1	0	0	0	Turkey	293		0	0	0	0	0	0	0	0	0	0	0	0	0	0	0	0	0	0
1562	1	0	0	0	0	0	0	0	0	1	15-35	15-35		1	0	0	0	0		0	1	0	1	0	0	0	0	0	Japan	21		0	0	0	0	0	1	0	0	0	0	0	0	0	0	0	0	0	0
1563	0	0	0	0	1	0	0	0	0	1	16-39		NA	0	0	0	0	0	NA	0	1	0	1	0	0	0	0	0	Japan	555		0	0	0	0	0	0	0	0	0	0	0	0	0	0	0	0	0	1
1564	0	0	0	0	1	0	0	0	1	0	20-39		NA	0	0	0	0	0	NA	0	1	0	1	0	0	0	0	0	Japan	20		0	0	0	0	0	0	0	0	0	0	0	0	0	0	0	0	0	0
1565	0	0	0	1	0	0	0	0	1	0	19-39	19-39		1	0	1	1	0		1	0	0	0	0	0	1	0	0	Canada	633		0	0	0	0	0	0	0	0	0	0	0	0	0	0	0	0	0	0
1566	0	0	0	1	0	0	0	0	0	1	15-39	19-39		1	0	1	1	0		1	0	0	0	0	0	1	0	0	Canada	805		0	0	0	0	0	0	0	0	0	0	0	0	0	0	0	0	0	0
1567	0	0	0	0	1	0	0	0	0	1	16-39		NA	0	0	0	0	0	NA	0	1	0	1	0	0	0	0	0	Japan	1031		1	0	0	0	0	0	0	0	0	0	0	0	0	0	0	0	0	0
1568	0	0	1	0	0	0	0	0	1	0	18-39	18-39		0	0	1	0	0		1	0	0	0	0	0	1	0	0	USA	335		0	0	0	0	0	0	0	0	0	0	0	0	0	0	0	0	0	0
1569	0	0	0	0	1	0	0	0	0	1	15-40		NA	0	0	0	0	0	NA	0	1	0	0	0	0	1	0	0	USA	19887		0	0	0	0	0	0	0	1	0	0	0	0	0	0	0	0	0	0
1570	0	0	0	0	1	0	0	0	0	1	15-29		NA	0	0	0	0	0	NA	0	1	0	1	0	0	0	0	0	Japan		NS	0	0	0	0	0	0	0	0	0	0	0	0	0	0	0	0	0	0
1571	0	0	0	0	1	0	0	0	0	1	17-35		NA	0	0	0	0	0	NA	0	1	0	1	0	0	0	0	0	China	312		0	0	0	0	0	0	0	0	0	0	0	0	0	0	0	1	0	0
1572	0	0	0	0	1	0	0	0	1	0	21-35		NA	0	0	0	0	0	NA	0	1	0	1	0	0	0	0	0	China	97		0	0	0	0	0	0	0	0	0	0	0	0	0	0	0	1	0	0
1573	0	0	0	0	1	0	0	0	0	1	15-39		NA	0	0	0	0	0	NA	0	1	0	0	0	0	1	0	0	USA	572500		0	0	0	0	0	0	0	0	0	0	0	0	0	0	0	0	0	0
1574	0	0	0	0	1	0	0	0	1	0	20-40		NA	0	0	0	0	0	NA	0	1	0	1	0	0	0	0	0	China	54		0	0	0	0	0	0	0	0	0	0	1	0	0	0	0	0	0	0
1575	0	0	0	0	1	0	0	0	0	1	13-19		NA	0	0	0	0	0	NA	0	1	0	1	0	0	0	0	0	China	11		0	0	0	0	0	0	0	0	0	0	0	0	0	0	0	0	0	0
1576	0	0	0	1	0	0	0	0	0	1	15-39		NA	0	0	0	0	0	NA	0	1	0	1	0	0	0	0	0	Japan	1742		0	0	0	0	0	0	0	0	0	0	0	0	0	0	0	0	0	0
1577	0	0	0	0	1	0	0	0	0	1	15-39		NA	0	0	0	0	0	NA	0	1	0	0	0	0	1	0	0	USA	169		0	0	0	0	0	0	0	0	0	0	0	0	0	0	0	0	0	0
1578	0	0	0	0	0	1	0	0	0	1	13-18	13-17		1	1	1	1	1		1	0	0	1	0	0	0	0	0	Taiwan	16		0	0	0	0	0	0	0	0	0	0	0	0	0	0	0	0	0	0
1579	0	0	0	0	1	0	0	0	0	1	13-35		NA	0	0	0	0	0	NA	0	1	0	1	0	1	0	0	0	Turkey	172		0	0	0	0	0	0	0	0	0	0	0	0	0	0	1	0	0	0
1580	0	0	0	0	1	0	0	0	0	1	15-39		NA	0	0	0	0	0	NA	0	1	0	1	0	0	0	0	0	China	31		0	0	0	0	0	0	0	0	0	0	0	1	0	0	0	0	0	0
1581	0	0	0	0	1	0	0	0	1	0	25-39		NA	0	0	0	0	0	NA	0	1	0	1	0	1	0	0	0	Turkey	36		0	0	0	0	0	0	0	0	0	0	0	0	0	0	0	0	0	0
1582	0	0	0	0	1	0	0	0	1	0	18-39		NA	0	0	0	0	0	NA	0	1	0	1	0	0	0	0	0	Japan	125		0	0	0	0	0	0	0	0	0	0	0	0	1	0	0	0	0	0
1583	0	0	0	0	0	1	0	0	0	1	15-38	24-43		0	0	0	0	0	NK	1	0	0	1	0	0	0	0	0	Japan	24		0	0	0	0	0	0	0	0	0	0	0	0	0	0	0	0	0	0
1584	0	0	0	0	1	0	0	0	0	1	16-40		NA	0	0	0	0	0	NA	0	1	0	1	0	0	0	0	0	Japan	42		0	0	0	0	0	0	0	0	0	1	0	0	0	0	0	0	0	0
1585	0	0	0	0	1	0	0	0	0	1	16-40		NA	0	0	0	0	0	NA	0	1	0	0	0	0	1	0	0	USA	70		0	0	0	0	0	0	0	0	0	0	0	0	0	1	0	0	0	0
1586	0	0	0	0	1	0	0	0	0	1	15-39		NA	0	0	0	0	0	NA	0	1	0	1	0	0	0	0	0	China	1335100		0	0	0	0	0	0	0	0	0	0	0	0	0	0	0	0	0	0
1587	0	0	0	0	1	0	0	0	0	1	15-39		NA	0	0	0	0	0	NA	0	1	0	0	1	0	0	0	0	Australia	34431		0	0	0	0	0	0	0	0	0	0	0	0	0	0	0	0	0	0
1588	0	0	0	0	1	0	0	0	0	1	15-39		NA	0	0	0	0	0	NA	0	1	0	0	0	0	1	0	0	USA	28844		0	0	0	0	1	1	0	0	0	0	0	0	0	0	0	0	0	0
1589	0	0	0	0	1	0	0	0	0	1	15-24		NA	0	0	0	0	0	NA	0	1	0	0	0	0	1	0	0	USA	1261		0	0	0	0	0	0	0	0	0	0	0	0	0	0	1	0	0	0
1590	0	0	0	1	0	0	0	0	0	1	15-35	18-40		0	0	1	1	0		1	0	0	0	0	0	1	0	0	USA	747		0	0	0	0	0	0	0	0	0	0	0	0	0	0	0	0	0	0
1591	0	0	0	0	1	0	0	0	1	0	18-39		NA	0	0	0	0	0	NA	0	1	0	0	0	1	0	0	0	UK	455		0	0	0	0	0	1	0	0	0	0	0	0	0	0	0	0	0	0
1592	0	0	1	0	0	0	0	0	1	0	18-35	18-35		0	0	1	0	0		0	1	0	1	0	0	0	0	0	China	100		0	0	0	0	0	0	0	0	0	0	0	0	0	0	0	1	0	0
1593	0	0	0	0	1	0	0	0	1	0	22-35		NA	0	0	0	0	0	NA	0	1	0	1	0	0	0	0	0	China	8		0	0	0	0	0	0	0	0	0	0	0	0	0	0	0	1	0	0
1594	0	0	1	0	0	0	0	0	0	1	15-29	15-33		1	0	1	0	0		1	0	0	0	0	0	1	0	0	USA	33		0	0	0	0	0	0	0	0	0	0	0	0	0	0	0	0	0	0
1595	0	0	0	0	1	0	0	0	0	1	15-19		NA	0	0	0	0	0	NA	0	1	0	0	0	0	1	0	0	Canada	7460		0	0	0	0	0	0	0	0	0	0	0	0	0	0	0	0	0	0
1596	0	0	0	1	0	0	0	0	0	1	13-18	13-21		0	0	1	0	0		1	0	0	0	0	0	1	0	0	USA	19		0	0	0	0	0	0	0	0	0	0	0	0	0	0	0	0	0	0
1597	0	0	0	0	1	0	0	0	0	1	15-39		NA	0	0	0	0	0	NA	0	1	1	0	0	0	0	0	0	Tunisia	66		0	1	0	0	0	0	0	0	0	0	0	0	0	0	0	0	0	0
1598	0	0	0	1	0	0	0	0	0	1	15-35	18-40		0	0	0	0	0	NK	1	0	0	0	0	0	1	0	0	USA	210		0	0	0	0	0	0	0	0	0	0	0	0	0	0	0	0	0	0
1599	0	0	0	0	0	0	1	0	0	1	15-32	19-44		0	0	0	0	0	NK	1	1	0	0	0	0	1	0	0	USA	37		0	0	0	0	0	0	0	0	0	0	0	0	0	0	0	0	0	0
1600	0	0	0	0	0	1	0	0	1	0	18-35	18-35		0	0	0	0	0	NK	1	0	0	0	0	0	1	0	0	USA	17		0	0	0	0	0	0	0	0	0	0	0	0	0	0	0	0	0	0
1601	0	0	0	0	0	1	0	0	0	1	15-34	15-39		1	0	1	0	0		1	0	0	0	0	0	1	0	0	USA	296		1	1	1	0	1	1	1	0	0	0	0	0	0	0	0	0	0	0
1602	0	0	1	0	0	0	0	0	0	1	13-39	14-39		1	0	1	0	0		1	0	0	0	0	0	1	0	0	USA	165		0	0	0	0	0	0	0	0	0	0	0	0	0	0	0	0	0	0
1603	0	0	1	0	0	0	0	0	0	1	14-39	14-39		0	0	1	0	0		1	0	0	0	0	0	1	0	0	USA	208		0	0	0	0	0	0	0	0	0	0	0	0	0	0	0	0	0	0
1604	0	0	1	0	0	0	0	0	0	1	15-39	15-39		0	0	1	0	0		1	0	0	0	0	0	1	0	0	USA	215		0	0	0	0	0	0	0	0	0	0	0	0	0	0	0	0	0	0
1605	0	0	0	1	0	0	0	0	0	1	15-35	18-39		1	0	1	0	0		1	0	0	0	0	0	1	0	0	USA	1088		0	0	0	0	0	0	0	0	0	0	0	0	0	0	0	0	0	0
1606	0	0	0	0	0	1	0	0	0	1	15-20	15-20		1	0	0	0	0		1	1	0	1	0	0	0	0	0	Iran	14		1	0	1	0	0	1	0	1	0	0	0	0	0	0	0	0	0	0
1607	0	0	0	0	1	0	0	0	0	1	15-20		NA	0	0	0	0	0	NA	0	1	0	0	0	0	1	0	0	Canada	1173		0	0	0	0	0	0	0	0	0	0	0	0	0	0	0	0	0	0
1608	1	0	0	0	0	0	0	0	1	0	18-30	18-30		1	0	0	0	0		1	0	0	0	0	0	1	0	0	USA	10		0	0	0	0	0	1	0	0	0	0	0	0	0	0	0	0	0	0
1609	1	0	0	0	0	0	0	0	0	1	13-20	13-20		1	0	0	0	0		1	0	0	1	0	0	0	0	0	China	50		0	0	0	0	0	0	0	0	0	0	0	0	0	0	0	0	0	0
1610	1	0	0	0	0	0	0	0	0	1	15-26	15-26		1	0	1	0	0		1	0	0	0	0	0	1	0	0	USA	17		0	0	0	0	0	0	0	0	0	0	0	0	0	0	0	0	0	0
1611	0	0	1	0	0	0	0	0	1	0	29-40	29-40		0	0	1	0	0		0	1	0	1	0	0	0	0	0	China	7		0	0	0	0	0	0	0	0	0	1	0	0	0	0	0	0	0	0
1612	0	0	0	0	1	0	0	0	1	0	20-40		NA	0	0	0	0	0	NA	0	1	0	1	0	0	0	0	0	China	90		0	0	0	0	0	0	0	0	0	0	0	0	0	0	0	0	1	0
1613	0	0	0	0	1	0	0	0	0	1	17-35		NA	0	0	0	0	0	NA	0	1	0	1	0	0	0	0	0	China	107		0	0	0	1	0	0	0	0	0	0	0	0	0	0	0	0	0	0
1614	0	0	0	0	1	0	0	0	1	0	18-40		NA	0	0	0	0	0	NA	0	1	0	1	0	0	0	0	0	China	1186		0	0	0	0	0	0	0	0	0	0	0	0	0	0	0	0	0	0
1615	0	0	0	0	1	0	0	0	1	0	32-39		NA	0	0	0	0	0	NA	0	1	0	1	0	0	0	0	0	China	412		0	0	0	0	0	0	0	0	0	0	0	0	0	0	0	0	0	0
1616	0	0	0	0	1	0	0	0	0	1	15-39		NA	0	0	0	0	0	NA	0	1	0	1	0	0	0	0	0	China	23		1	0	0	0	0	0	0	0	0	0	0	0	0	0	0	0	0	0
1617	0	0	0	0	1	0	0	0	0	1	16-21		NA	0	0	0	0	0	NA	0	1	0	1	0	0	0	0	0	China	59		0	0	0	0	0	0	0	0	1	0	0	0	0	0	0	0	0	0
1618	0	0	0	0	1	0	0	0	1	0	25-39		NA	0	0	0	0	0	NA	0	1	0	0	0	0	1	0	0	Canada	888		0	0	0	0	0	0	0	0	0	0	0	0	0	0	0	0	0	0
1619	0	0	0	0	1	0	0	0	1	0	20-24		NA	0	0	0	0	0	NA	0	1	0	0	0	0	1	0	0	Canada	706		0	0	0	0	0	0	0	0	0	0	0	0	0	0	0	0	0	0
1620	0	0	0	0	1	0	0	0	1	0	20-39		NA	0	0	0	0	0	NA	0	1	0	1	0	0	0	0	0	China	73		0	0	0	0	0	0	0	0	0	0	0	0	0	0	0	0	0	0
1621	0	0	0	0	1	0	0	0	1	0	18-35		NA	0	0	0	0	0	NA	0	1	0	1	0	0	0	0	0	China	68		0	0	0	0	0	0	0	0	0	0	0	0	0	0	0	0	1	0
1622	0	0	0	0	1	0	0	0	0	1	15-39		NA	0	0	0	0	0	NA	0	1	0	1	0	0	0	0	0	China	16171		0	0	0	0	0	0	0	0	1	0	0	0	0	0	0	0	0	0
1623	0	0	0	0	1	0	0	0	1	0	20-35		NA	0	0	0	0	0	NA	0	1	0	1	0	0	0	0	0	China	112		0	0	0	0	0	0	0	0	0	0	0	0	0	0	0	1	0	0
1624	0	0	0	0	1	0	0	0	0	1	14-18		NA	0	0	0	0	0	NA	0	1	0	1	0	0	0	0	0	China	19		0	0	1	0	0	0	0	0	0	0	0	0	0	0	0	0	0	0
1625	0	0	0	0	1	0	0	0	0	1	16-39		NA	0	0	0	0	0	NA	0	1	0	1	0	0	0	0	0	China	57		1	0	0	0	0	0	0	0	0	0	0	0	0	0	0	0	0	0
1626	0	0	0	0	1	0	0	0	0	1	15-39		NA	0	0	0	0	0	NA	0	1	0	0	0	0	1	0	0	USA	312313		0	0	0	0	0	0	0	0	0	0	0	0	0	0	0	0	0	0
1627	0	0	0	0	1	0	0	0	0	1	17-30		NA	0	0	0	0	0	NA	0	1	0	1	0	0	0	0	0	China	101		0	0	0	0	0	0	0	0	0	0	0	0	0	0	0	0	0	1
1628	0	0	0	0	1	0	0	0	1	0	19-35		NA	0	0	0	0	0	NA	0	1	0	1	0	0	0	0	0	China	77		0	0	0	0	0	0	0	0	0	0	0	0	0	0	0	0	0	0
1629	0	0	0	0	1	0	0	0	1	0	20.0-29.8		NA	0	0	0	0	0	NA	0	1	0	0	0	1	0	0	0	Italy	45		0	0	0	0	0	0	0	0	1	0	0	0	0	0	0	0	0	0
1630	0	0	0	0	1	0	0	1	0	0	13-14		NA	0	0	0	0	0	NA	0	1	0	0	0	0	0	1	0	Argentina	6		0	0	0	0	0	0	0	0	0	1	0	0	0	0	0	0	0	0
1631	0	0	0	1	0	0	0	0	0	1	13-18	15-23		0	0	1	1	0		1	0	0	0	0	1	0	0	0	Italy	50		1	1	1	0	0	0	0	0	0	0	0	0	0	0	0	0	0	0
Footnote: NA= not applicable; NK= not known. * Based on tumor type instead of location.
[truncated: 123 more columns]
